# Supplementary material for: ACKR3 regulates platelet activation and ischemia-reperfusion tissue injury
Source: Nat Commun. 2022 Apr 5;13:1823. doi: 10.1038/s41467-022-29341-1 (PMC8983782; doi:10.1038/s41467-022-29341-1)
Supplement: Supplementary file 4 — Source Data [file 41467_2022_29341_MOESM4_ESM.xlsx]

## Sheet: Figure 1
Figure 1b	Survival												Figure 1a	ACM (0=dead, 1=alive)	ACKR3 (0=1st tertile, 1=2nd-3rd tertile)	Days	ACKR3
														1	1	1080	78.1
	all				CCS				ACS					1	1	1080	76.43
		suvived	dead			suvived	dead			suvived	dead			1	1	1080	71.44
	low ACKR3	79.3	20.7		low ACKR3	85.7	14.3		low ACKR3	73.3	27.7			1	1	1080	67.9
	high ACKR3	91.3	8.7		high ACKR3	95.5	4.5		high ACKR3	87.6	12.4			1	1	1080	62.73
														1	1	1080	61.26
														1	1	1080	60.99
Figure 1c	TRAP-induced Aggregration [AUC]													1	1	1080	60.68
														1	1	1080	59.73
	all				CCS				ACS					1	1	1080	58.21
	low ACKR3	high ACKR3			low ACKR3	high ACKR3			low ACKR3	high ACKR3				1	1	1080	57.62
	42	29			105	46			100	29				1	1	1080	56.95
	26	110			94	56			164	110				1	1	1080	53.98
	79	86			97	22			42	86				1	1	1080	52.39
	53	66			65	69			26	66				1	1	1080	52.22
	92	46			98	24			79	46				1	1	1080	51.84
	73	38			119	89			53	38				1	1	1080	51.49
	90	85			74	87			92	85				1	1	1080	51.39
	68	52			45	93			73	52				1	1	1080	47.66
	50	81			73	43			90	81				1	1	1080	47.09
	105	82			76	97			68	82				1	1	1080	46.59
	83	61			131	78			50	61				0	1	360	44.84
	58	53			110	127			105	53				0	1	660	44.55
	87	126			75	72			83	126				1	1	1080	44.54
	96	49			77	97			58	49				1	1	1080	43.38
	57	27			86	16			87	27				1	1	1080	38.32
	80	84			88	49			96	84				1	1	1080	37.23
	89	102			87	44			57	102				1	1	1080	36.68
	102	97			70	85			80	97				1	1	1080	36.4
	137	75			75	51			89	75				1	1	1080	36.38
	34	51			93	57			102	51				1	1	1080	35.96
	38	64			96	54			137	64				1	1	1080	35.42
	96	99			87	40			34	99				1	1	1080	35.11
	104	80			24	41			38	80				1	1	1080	34.83
	60	110			92	115			96	110				1	1	1080	34.66
	87	98			101	94			104	98				0	1	2	34.55
	95	115			93	56			60	115				1	1	1080	34.33
	60	88			95	40			87	88				1	1	1080	33.98
	121	92			56	58			95	92				1	1	1080	33.72
	75	42			81	36			60	42				1	1	1080	33.65
	97	51			81	74			121	51				1	1	1080	33.47
	75	87			82	12			75	87				1	1	1080	33.46
	70	94			71	49			97	94				1	1	1080	33.2
	80	58			176	55			75	58				1	1	1080	32.34
	127	51			87	42			70	51				1	1	1080	31.99
	79	83			99	99			80	83				1	1	1080	31.58
	88	58			100	63			127	58				1	1	1080	31.49
	16	80			82	63			79	80				0	1	270	31.09
	130	76			72	49			88	76				1	1	1080	30.54
	132	51			60	82			16	51				1	1	1080	30.54
	94	109			54	42			130	109				1	1	1080	30.28
	70	89			30	75			132	89				1	1	1080	30.16
	120	77			90	36			94	77				1	1	1080	30.13
	139	73			83	45			70	73				1	1	1080	30.12
	90	65			19	73			120	65				1	1	1080	30.05
	88	39			103	78			139	39				1	1	1080	29.78
	57	70			59	67			90	70				1	1	1080	29.76
	88	108			78	35			88	108				0	1	3	29.09
	94	110			70	131			57	110				1	1	1080	29.07
	100	54			72	44			80	54				1	1	1080	28.99
	105	100			50	58			82	100				0	1	1080	28.95
	94	90			61	50			112	90				0	1	870	28.9
	97	39				81			140	39				1	1	1080	28.82
	65	77				20			65	77				1	1	1080	28.8
	98	86				43			49	86				1	1	1080	28.59
	119	74				82			119	74				1	1	1080	28.37
	74	80				51				80				0	1	54	28.24
	45	71				54				71				1	1	1080	28.17
	73	55				16				55				1	1	1080	27.99
	76	95				72				95				1	1	1080	27.97
	131	77				52				77				1	1	1080	27.86
	110	99				60				99				1	1	1080	27.72
	75	26				127				26				1	1	1080	27.71
	77	31				20				31				1	1	1080	27.46
	86	90				135				90				1	1	1080	27.03
	88	94				67				94				1	1	1080	26.72
	87	99				20				99				0	1	1080	26.37
	70	51				23				51				1	1	1080	26.29
	75	51				110				51				1	1	1080	26.24
	93	59				72				59				0	1	120	26.08
	96	24				10				24				1	1	1080	26.01
	87	29				74				29				1	1	1080	25.99
	24	49				29				49				1	1	1080	25.94
	92	48				84				48				1	1	1080	25.89
	101	98				100				98				1	1	1080	25.85
	93	117				70				117				1	1	1080	25.82
	95	105				83				105				1	1	1080	25.75
	56	46				52				49				1	1	1080	25.66
	81	56				55				120				1	1	1080	25.62
	81	22				129				89				1	1	1080	25.3
	82	69				22				144				1	1	1080	24.3
	71	24				41				54				1	1	1080	24.09
	176	89				27				57				1	1	1080	23.96
	87	87				35				85				1	1	1080	23.49
	99	93				69				41				1	1	1080	23.47
	100	43				81				109				1	1	1080	23.43
	82	97				89				13				1	1	1080	23.32
	72	78				93				94				0	1	480	23.22
	60	127				96				55				1	1	1080	22.66
	54	72				43				46				1	1	1080	22.55
	30	97				71				73				1	1	1080	22.48
	90	16				80				69				0	1	30	21.95
	83	49				40				87				1	1	1080	21.46
	19	44				88				64				1	1	1080	21.04
	103	85				68				108				1	1	1080	20.8
	59	51				89				70				1	1	1080	20.79
	78	57				83				34				1	1	1080	57.4
	80	54				92				46				1	1	1080	55.74
	82	40				111				92				1	1	1080	52.34
	112	41				100				73				1	1	1080	51.82
	140	115				95				72				1	1	1080	49.09
	65	94				88				22				1	1	1080	47.08
	49	56				94				59				0	1	708	46.3
	119	40				100				116				1	1	1080	43.36
	70	58								90				1	1	1080	41.66
	72	36								26				1	1	1080	41.21
	50	74								16				1	1	1080	41.08
	61	12								75				1	1	1080	40.92
		49								109				1	1	1080	40.89
		55								65				1	1	1080	40.07
		42								70				1	1	1080	38.72
		99								84				1	1	1080	38.2
		63												1	1	1080	37.15
		63												1	1	1080	37.07
		49												0	1	720	36.85
		82												1	1	1080	36.45
		42												1	1	1080	36.4
		75												1	1	1080	35.87
		36												1	1	1080	34.89
		45												1	1	1080	34.67
		73												1	1	1080	34.57
		78												1	1	1080	34.3
		67												1	1	1080	34.01
		35												1	1	1080	33.5
		131												1	1	1080	33.34
		44												1	1	1080	33.29
		58												1	1	1080	32.84
		50												1	1	1080	32.78
		81												1	1	1080	32.58
		20												1	1	1080	32.58
		43												1	1	1080	32.33
		82												1	1	1080	32.2
		51												1	1	1080	32.03
		54												1	1	1080	31.9
		16												1	1	1080	31.87
		72												1	1	1080	31.79
		52												1	1	1080	31.7
		60												1	1	1080	31.14
		127												1	1	1080	31.06
		20												1	1	1080	30.78
		135												1	1	1080	30.72
		67												1	1	1080	30.63
		20												1	1	1080	30.07
		23												1	1	1080	30
		110												1	1	1080	29.91
		72												1	1	1080	29.62
		10												1	1	1080	29.43
		74												1	1	1080	29.34
		29												1	1	1080	29.23
		84												1	1	1080	29.01
		100												1	1	1080	28.86
		70												1	1	1080	28.82
		83												1	1	1080	28.81
		52												1	1	1080	28.67
		55												1	1	1080	28.64
		129												1	1	1080	28.61
		22												1	1	1080	28.49
		41												1	1	1080	28.37
		27												1	1	1080	28.33
		35												1	1	1080	28.29
		69												1	1	1080	28.27
		81												1	1	1080	28.14
		89												1	1	1080	27.83
		93												1	1	1080	27.79
		96												1	1	1080	27.77
		43												1	1	1080	27.67
		71												1	1	1080	27.49
		49												1	1	1080	27.43
		120												0	1	1	27.4
		89												1	1	1080	27.38
		144												1	1	1080	27.38
		100												1	1	1080	27.35
		164												1	1	1080	27.06
		80												1	1	1080	26.96
		40												1	1	1080	26.7
		88												1	1	1080	26.5
		68												1	1	1080	26.45
		54												1	1	1080	26.35
		57												1	1	1080	26.31
		85												1	1	1080	26.28
		41												1	1	1080	26.14
		109												1	1	1080	26.14
		13												1	1	1080	26.04
		94												1	1	1080	25.9
		55												1	1	1080	25.86
		46												0	1	20	25.77
		73												1	1	1080	25.07
		69												1	1	1080	24.89
		87												1	1	1080	24.57
		64												1	1	1080	24.5
		108												1	1	1080	24.3
		70												1	1	1080	24.28
		34												1	1	1080	24.09
		46												1	1	1080	23.77
		92												1	1	1080	23.72
		73												1	1	1080	23.53
		72												1	1	1080	23.51
		22												1	1	1080	23.38
		59												1	1	1080	23.17
		116												1	1	1080	23.02
		90												1	1	1080	22.68
		26												1	1	1080	22.5
		16												1	1	1080	22.19
		75												0	1	611	22.15
		109												1	1	1080	22.13
		65												1	1	1080	21.95
		70												1	1	1080	21.58
		84												1	1	1080	21.5
		89												1	1	1080	21.36
		83												1	1	1080	21.21
		92												1	1	1080	21.14
		111												1	1	1080	20.9
		100												1	0	1080	20.76
		95												1	0	1080	20.75
														1	0	1080	20.47
														1	0	1080	20.22
														1	0	1080	20.05
														1	0	1080	19.68
														1	0	1080	19.58
														1	0	1080	19.37
														1	0	1080	19.06
														1	0	1080	18.49
														0	0	260	18.24
														1	0	1080	18.14
														1	0	1080	17.99
														1	0	1080	17.84
														1	0	1080	17.82
														1	0	1080	17.77
														1	0	1080	17.74
														1	0	1080	17.61
														0	0	395	17.52
														1	0	1080	17.5
														1	0	1080	16.73
														1	0	1080	16.45
														1	0	1080	16.35
														0	0	117	16.17
														0	0	878	16.16
														1	0	1080	15.88
														0	0	365	15.06
														0	0	544	15.04
														1	0	1080	14.84
														1	0	1080	14.24
														0	0	565	14.07
														1	0	1080	13.88
														1	0	1080	13.84
														1	0	1080	13.29
														1	0	1080	13.28
														0	0	64	13.26
														1	0	1080	13.18
														1	0	1080	13.1
														1	0	1080	13.02
														1	0	1080	12.94
														0	0	206	12.89
														1	0	1080	12.68
														1	0	1080	12.61
														1	0	1080	12.55
														0	0	37	12.07
														1	0	1080	11.95
														1	0	1080	11.82
														1	0	1080	11.74
														1	0	1080	11.07
														1	0	1080	10.58
														1	0	1080	10.51
														1	0	1080	10.43
														0	0	308	7.56
														0	0	410	4.01
														0	0	630	20.71
														1	0	1080	20.36
														1	0	1080	20.11
														1	0	1080	19.99
														1	0	1080	19.52
														1	0	1080	19.43
														1	0	1080	19.25
														1	0	1080	18.89
														1	0	1080	18.8
														1	0	1080	18.57
														1	0	1080	18.25
														1	0	1080	17.84
														0	0	822	17.75
														1	0	1080	17.56
														1	0	1080	17.48
														0	0	912	16.86
														1	0	1080	16.71
														1	0	1080	16.57
														1	0	1080	16.48
														1	0	1080	16.07
														1	0	1080	15.9
														1	0	1080	15.84
														1	0	1080	15.51
														1	0	1080	15.26
														1	0	1080	15.19
														1	0	1080	15.08
														1	0	1080	14.99
														1	0	1080	14.74
														1	0	1080	14.58
														1	0	1080	14.44
														1	0	1080	14.21
														1	0	1080	14.09
														1	0	1080	13.93
														1	0	1080	13.84
														1	0	1080	13.81
														1	0	1080	13.41
														1	0	1080	13.41
														1	0	1080	13.39
														1	0	1080	13.09
														0	0	372	12.85
														1	0	1080	12.59
														0	0	515	12.28
														1	0	1080	12.25
														1	0	1080	11.97
														1	0	1080	11.95
														1	0	1080	11.95
														1	0	1080	11.45
														1	0	1080	11.17
														0	0	647	10.67
														1	0	1080	10.58
														1	0	1080	9.43
														1	0	1080	8.72
														0	0	1027	7.6
														1	0	1080	6.98
														1	0	1080	6.54
														1	0	1080	3.27

## Sheet: Figure 2
Figure 2b
		left western blot					right western blot
Figure 2d
		weight				lenght
		Ackr3 fl/fl	Ackr3-/-			Ackr3 fl/fl	Ackr3-/-
		28.8	26.8			18.5	21.3
		23	26.49			18.1	18.24
		29.3	29.2			18.67	17.71
		26.5	29.6			18.34	17.11
		22.9	23.5			17.3	18.76
		23.6	24.8			16.05	19.2
		28.3	25.1			16.63	18.03
		22.1	23.2			17.95	17.74
		23.5	28.9				16.26
		28.7	28.3				17.08
		28.4	23.2				16.92
		25.3	25.3				16.01
		38.8	33.1		n=	8	12
		34.2	29.8
			23.9
			32.5
			39.4
	n=	14	17
Figure 2e		Ackr3 fl/fl	Ackr3-/-
		390	810
		880	750
		670	690
		740	970
		640	1020
		890	1040
		850	690
		620	620
		720	731
		540	1358
		962	1096
		1205	1095
	n=	12	12
Figure 2f		Ackr3 fl/fl	Ackr3-/-
		900	660
		960	340
		580	340
		620	480
		300	680
		300	520
		900	440
		420	320
		320	220
		300
	n=	10	9
Figure 2g		GPV		GPVI WT		GPXI		Int5		Int3
		Ackr3 fl/fl	Ackr3-/-	Ackr3 fl/fl	Ackr3-/-	Ackr3 fl/fl	Ackr3-/-	Ackr3 fl/fl	Ackr3-/-	Ackr3 fl/fl	Ackr3-/-
		97.3	99.5	40.65	42.3	119.5	121.5	12.15	10.4	86.3	85.8
		95.5	101	49.7	51.2	124.4	120	12.65	15.05	75.1	57.6
		105.5	90.4	45.7	46.05	134	113.5	13.55	10.25	58	61.45
		92.2	89.3	46.95	41.45	117	108	10.8	10.33	60.95	54.55
		91.7	90.45	42.4	45.9	113.5	114.5	8.22	10.88	51.7	51.2
	n=	5	5	5	5	5	5	5	5	5	5
Figure 2f	SICM	maximum height			average height			area			perimeter			circularity			volumen
		Ackr3 fl/fl	Ackr3 -/-		Ackr3 fl/fl	Ackr3 -/-		Ackr3 fl/fl	Ackr3 -/-		Ackr3 fl/fl	Ackr3 -/-		Ackr3 fl/fl	Ackr3 -/-		Ackr3 fl/fl	Ackr3 -/-
		1.22	0.81		0.44	0.32		16.15	33.37		33.58	33.78		0.18	0.37		7.15933	10.6495
		0.88	1.51		0.41	0.62		15.56	38.75		22.9	59.1		0.37	0.14		6.45684	24.0451
		0.96	1.47		0.49	0.5		16.14	14.79		20.02	29.32		0.51	0.22		7.90747	7.36103
		0.78	1.77		0.38	0.53		12.98	17.62		24.58	28.28		0.27	0.28		4.94281	9.31275
		1.4	1.11		0.61	0.38		14.88	22.15		19.52	49.76		0.49	0.11		9.01381	8.4422
		0.95	0.83		0.46	0.4		17.48	14.84		23.92	24.58		0.38	0.31		7.95791	5.88421
		1.14	5.4		0.57	2.68		10.89	7.54		15.36	17.94		0.58	0.29		6.22294	20.2108
		0.91	3.27		0.44	1.86		25.43	5.95		21.66	21.3		0.68	0.16		11.3082	11.0441
		1.54	0.9		0.46	0.4		25.08	17.09		24.06	23.3		0.54	0.4		11.6379	6.92086
		1.43	1.16		0.52	0.45		9.17	12.85		19.4	21.02		0.31	0.37		4.809	5.74528
		1.16	1.07		0.4	0.46		15.03	14.79		28.32	26.58		0.24	0.26		5.99662	6.83653
		1.33	1.5		0.57	0.45		20.94	14.76		17.12	29.5		0.9	0.21		11.9052	6.63195
		0.83	0.78		0.34	0.49		14.07	12.02		19.3	17.54		0.47	0.49		4.71987	5.86507
		0.67	0.95		0.3	0.36		15.92	14.32		16.92	17.88		0.7	0.56		4.74573	5.12945
		0.81	0.93		0.39	0.42		24.88	23.77		30.56	20.82		0.33	0.69		9.69345	9.97298
		0.92	2.13		0.39	0.38		20.39	28.63		32.58	30.06		0.24	0.4		8.0276	10.9452
		1.53	1.51		0.51	0.65		9.87	11.58		23.36	18.4		0.23	0.43		5.0214	7.54258
			1.45			0.67			6.66			13.98			0.43			4.46683
			0.98			0.37			18.81			20.74			0.55			6.88535
			1.84			0.44			10.31			24.94			0.21			4.49495
			0.93			0.32			14.61			16.2			0.7			4.67863
			0.9			0.48			19.89			22.12			0.51			9.61155
			1.93			0.35			29.21			40			0.23			10.1438
			0.99			0.36			28.9			33.26			0.33			10.4042
			0.68			0.31			21.65			20.88			0.62			6.78175
			0.97			0.43			21.15			28.1			0.34			9.18266
			1.93			0.56			22.35			31.06			0.29			12.4099
			1.07			0.43			11.95			26.36			0.22			5.17355
	n=	17	28		17	28		17	28		17	28		17	28		17	28
Figure 2i	DIC	area			perimeter
		Ackr3 fl/fl	Ackr3 -/-		Ackr3 fl/fl	Ackr3 -/-
		18.2	21.01		20.75	17.28
		16.06	12.31		17.44	13.07
		19.05	18		17.93	15.72
		22.87	30.52		19.24	20.61
		24.05	19.8		31.67	16.64
		18.51	19.82		19.7	16.42
		13.01	22.4		14.66	17.99
		19.23	17.16		16.17	16.09
		10.38	13.03		11.9	13.57
		25.5	15.52		21.71	14.43
		15.84	16.65		14.97	15.16
		30.52	22.59		20.61	17.36
		19.8	35.07		16.64	21.66
		19.82	20.73		16.42	17.09
		22.4	18.49		17.99	15.94
		17.16	26.67		16.09	20.99
		13.03	12.44		13.57	13.34
		15.52	26.81		14.43	19.26
		16.65	26.12		15.16	19.2
		22.59	20.89		17.36	17.95
		35.07	14.97		21.66	14.35
		20.73	19.45		17.09	19.78
		18.49	26.78		15.94	20.56
		26.67	14.29		20.99	14.91
		12.44	19.47		13.34	20.53
		26.81	26.05		19.26	19.41
		26.12	18.16		19.2	16.88
		20.89	34.42		17.95	21.93
		14.97	27.83		14.35	19.3
		19.45	16.55		19.78	15.22
		26.78	22.43		20.56	18.47
		14.29	23.4		14.91	17.71
		19.47	21.33		20.53	17.99
		26.05	21.3		19.41	18.76
		18.16	28.17		16.88	19.81
		34.42	14.35		21.93	14.18
		27.83	19.04		19.3	16.04
		16.55	21.54		15.22	26.93
		22.43	13.96		18.47	14.94
		23.4	18.23		17.71	16.34
		21.33	24.47		17.99	18.23
		21.3	16.41		18.76	16.65
		28.17	25.3		19.81	19.53
		14.35	19.35		14.18	19.36
		19.04	26.72		16.04	18.98
		21.54	27.71		26.93	19.87
		13.96	24		14.94	18.09
		18.23	23.73		16.34	20.11
		24.47	17.6		18.23	15.69
		16.41	23.1		16.65	24.74
		25.3	8.96		19.53	11.19
		19.35	29.92		19.36	21.31
		26.72	27.35		18.98	26.33
		27.71	31.35		19.87	20.43
		24	27.77		18.09	25.36
		23.73			20.11
		17.6			15.69
		23.1			24.74
		8.96			11.19
		29.92			21.31
		27.35			26.33
		31.35			20.43
		27.77			25.36
	n=	63	55		63	55
Figure 2j	dense bodies	no.	0	1	2	3	4	5	> 6
		Ackr3 fl/fl	36.6667	36.6667	13.3333	6.66667	3.33333	3.33333	0
		Ackr3 -/-	29.1667	39.5833	12.5	10.4167	2.08333	4.16667	2.08333
	alpha granula	no.	0	1	2	3	4	5	6	7	8	9	>10
		Ackr3 fl/fl	6.66667	10	23.3333	13.3333	10	13.3333	10	0	3.33333	0	10
		Ackr3 -/-	6.25	2.08333	10.4167	16.6667	20.8333	12.5	10.4167	8.33333	4.16667	0	8.33333
	mitochondria	no.	0	1	2	3	4	5	6
		Ackr3 fl/fl	16.6667	16.6667	23.3333	13.3333	13.3333	6.66667	10
		Ackr3 -/-	20.8333	20.8333	33.3333	16.6667	6.25	2.08333	0

## Sheet: Figure 3
Figure 3a		P-selectin Expression
		resting		1 µg/ml CRP		5 µg/ml CRP		10 µg/ml CRP
		Ackr3 fl/fl	Ackr3-/-	Ackr3 fl/fl	Ackr3-/-	Ackr3 fl/fl	Ackr3-/-	Ackr3 fl/fl	Ackr3-/-
		6.2	8.565	12.5	70.05	22.2	106.35	39.9	105.1
		4.615	13.95	11.3	25.1	22.1	74.85	63.2	87.05
		10.65	5.66	9.955	72.9	26.25	122.5	59.1	128.5
		5.42	5.055	71.55	89.85	109	124.5	124	130
		5.185	6.48	54.35	42.7	81.05	81.6	86.55	87.6
		8.895	8.655
		2.895	6.16	42.4	77.8	52.3	64.12	64.9	123
		4.215	4.655	43.9	77.75	71.25	89.05	83.45	112.5
		4.495	3.255	49.35	28.55	76.8	30.5	82.5	76.45
		5.415	5.41	22.65	87.9	58.2	116.5	81.3	133
		8.62	5.27	28.4	61.65	66.85	98.9	79.95	115
	n=	11	11	10	10	10	10	10	10
Figure 3b
		0.0025 U/ml Thrombin		0.0050U/ml Thrombin		0.0200 U/ml Thrombin
		Ackr3 fl/fl	Ackr3-/-	Ackr3 fl/fl	Ackr3-/-	Ackr3 fl/fl	Ackr3-/-
		0.98	0.73	0.56	2.82	3.4	2.33
		0.52	0.91	2.35	2.79	3.35	3.8
		0.15	0.58	4.17	4	4.87	2.67
		0.07		2.69	5.02	3.12	2.56
				1.77	2.73	5.54	3.1
				2.32	2.28	1.07
				4.62	2.65	1.13
	n=	4	3	7	7	7	5
Figure 3c		extrinsic Calcium						intrinsic Calcium
		5 µg/ml CRP		0.0200 U/ml Thrombin				5 µg/ml CRP		0.0200 U/ml Thrombin
		Ackr3 fl/fl	Ackr3-/-	Ackr3 fl/fl	Ackr3-/-			Ackr3 fl/fl	Ackr3-/-	Ackr3 fl/fl	Ackr3-/-
		119.53	156.75	251.18	287.01			21.98	28.18	116.19	147.85
		141.37	88.37	338.31	357.45			14.11	27.1	125.44	146.4
		94.28	220.9	373.58	487.86			20.34	25.52	105.83	136.06
		94.46	165.6	358.77	440.05			12.1	16.16	128.74	144.54
		120.45	161.3	278.43	278.45			12.93	21.13	119.6	127.68
		60.77	117.71	348.46	397.8			3.02	13.24
		108.37		409.36	481.82			4.33
	n=	7	6	7	7		n=	7	6	5	5
Figure 3d		flow chamber
		Ackr3 fl/fl	Ackr3-/-
		30.5361	45.0818
		35.3235	46.158
		26.5066	74.1469
		33.4421	53.657
		58.9345	68.444
		48.4431	81.9405
	n=	6	6

## Sheet: Figure 4
Figure 4a	monocyte migration
		Ackr3 fl/fl			Ackr3-/-			50ng/ml
		RPS	APS	control	RPS	APS WT	control	MCP-1
		35	75	14	92	262	14	631
		88	130	66.5	235	433	73	397
		207	281	95	394	502	95	538
		118	174	76	120	361	76	953
		116	205	78	172	306	78
		143	302	208
	n=	6	6	6	5	5	5	4
Figure 4b
		Ackr3 fl/fl	Ackr3-/-
		28.5	34.25
		22.5	39.5
		28.75	38.5
		30.5	29.75
		22.25	51.63
		35.75	52.75
	n=	6	6
Figure 4c
		Ackr3 fl/fl		Ackr3-/-
		control	0.1 u/ml Thr	control	0.1 u/ml Thr
		21	103	24	122
		41	74	39	95
		22	50	55	112
		62	90	35	70
		48	62	93	141
		40	80	50	120
	n=	6	6	6	6
Figure Fd
		CD45				CD3				CD11b				CD14				Ly6G
		Ackr3 fl/fl		Ackr3-/-		Ackr3 fl/fl		Ackr3-/-		Ackr3 fl/fl		Ackr3-/-		Ackr3 fl/fl		Ackr3-/-		Ackr3 fl/fl		Ackr3-/-
		control	1 µg/ml CRP	control	1 µg/ml CRP	control	1 µg/ml CRP	control	1 µg/ml CRP	control	1 µg/ml CRP	control	1 µg/ml CRP	control	1 µg/ml CRP	control	1 µg/ml CRP	control	1 µg/ml CRP	control	1 µg/ml CRP
		2.69	4.53	1.41	4.25	13.39	16.43	0.53	14.9	8.17	40.54	4.56	40.85	4.36	19.28	1.76	9.91	0.38	4.73	7.79	9.84
		2.4	4.56	2.73	6.76	17.57	20.39	0.54	13.54	5.3	15.85	13.97	53.12	3.04	7.87	3.58	14.1	1.18	1.19	3.81	16.91
		6.24	8.62	6.8	7.75	16.06	17.25	0.59	25.62	6.44	36.22	33.13	52.69	0.32	5.8	0.64	6.73	5.21	13.01	8.73	32.54
		4.16	7.22	0.56	7.26	15.07	16.67	1.29	5	11.75	39.33	31.5	50.26	0.27	5.6	0.76	8.25	3.24	12.19	0.24	27.11
		7.4	10.37	9.64	7.58	6.35	13.12	17.81	18.72	8.37	10.88	2.21	16.62	1.88	5.79	10.57	16.51	1.59	1.14	4	23.83
		5.82	6.25	5.04	6.79	2.47	19.2	4.15	21.79	5.56	24.23	8.19	25.29	6.26	8.11	8.87	10.55	0.53	1.45	1.38	5.63
		1.66	12.09	0.68	12.06	8.78	20.06	8.28	3.32	2.28	10.81	1.58	12.11	3.56	8.3	0.84	8.82	3.02	3.07	8.42	10.11
	n=	7	7	7	7	7	7	7	7	7	7	7	7	7	7	7	7	7	7	7	7

## Sheet: Figure 5  + Supp Figure 13
Figure 5a		Infartion [% of area at risk]			area at risk [% of left ventricle]
		Ackr3 fl/fl	Ackr3-/-			Ackr3 fl/fl	Ackr3-/-
		29.03	36.19			57.65	50.47
		30.89	30.12			60.34	58.69
		26.36	36.59			51.58	55.14
		31.29	47.79			60.31	52.84
		33.83	44.5			69.18	53.07
		35.19	40.13			57.28	55.01
	n=	6	6		n=	6	6
Figure 5b		CD42b
		Ackr3 fl/fl		Ackr3-/-
		Sham	I/R	I/R
		7.39	42.1	174.924
		11.5542	26.635	40.1425
		8	29.48	279.442
		7.85	111.675	240.582
			175.871	315.105
			17.78
			131.926
			103.147
	n=	4	8	5
Figure 5c		Ly6G					MHCII					CD3					B220
		Ackr3 fl/fl		Ackr3-/-			Ackr3 fl/fl		Ackr3-/-			Ackr3 fl/fl		Ackr3-/-			Ackr3 fl/fl		Ackr3-/-
		Sham	I/R	I/R			Sham	I/R	I/R			Sham	I/R	I/R			Sham	I/R	I/R
		22.71	144.43	211.97			22.41	86.26	60.56			3.00107	7.63052	4.74			3.39	33.87	22.31
		37.45	171.53	331.1			43.63	105.19	88.85			2.70019	5.50459	3.91			7.17	25.5	35.26
		37.25	138.06	121.02			50.8	102	76.9			3.48906	6.60905	3.16			6.97	26.1	21.71
		40.04	85.66	252.41			31.79	83.37	89.65			3.21429	0.92	4.33			10.56	9.16	21.32
			156.18	277.31				21.11	83.87				2.6	4.22				14.34	21.71
			46.42	139.06				35.26	40.04				3.84	4.14				3.88	23.71
			3.88					35.46					3.84					6.38
			112.76					58.57										16.33
	n=	4	8	6		n=	4	8	6		n=	4	7	6		n=	4	8	6
Figure 5d		HE Staining
		Ackr3 fl/fl	Ackr3-/-
		6429	7102.43
		4264	5943
		3480	7658
		5407	6040
		4374	6151
		5531	7173
	n=	6	6
Figure 5e		RNA	WT mean	KO Mean	FC WT / KO	FC KO / WT	LOG2 FC KO / WT	P-Value	Log10(P-Value)	-LOG10(P-Value)	Log Worth	FDR P-Value	FDR LogWorth
Nanostring		Ager	53.3339	60.819	0.876928	1.14035	0.18947	0.217088	-0.663364	0.663364	0.663364	0.722515	0.141153
		Alox15	59.3556	66.1698	0.89702	1.1148	0.156787	0.256384	-0.591108	0.591108	0.591108	0.722515	0.141153
		Alox5	107.762	108.531	0.992914	1.00714	0.0102591	0.952126	-0.0213058	0.0213058	0.0213058	0.98262	0.00761456
		Areg	63.7618	70.0298	0.910496	1.0983	0.135276	0.319284	-0.495822	0.495822	0.495822	0.72736	0.138251
		Arg1	33.8246	79.6331	0.424755	2.3543	1.2353	0.123378	-0.908762	0.908762	0.908762	0.677184	0.169294
		Atf2	416.37	357.787	1.16374	0.859301	-0.218765	0.0642087	-1.19241	1.19241	1.19241	0.652314	0.185543
		Bcl2l1	280.176	287.218	0.975479	1.02514	0.035817	0.842837	-0.0742562	0.0742562	0.0742562	0.939388	0.0271551
		Bcl6	20.0381	19.3636	1.03483	0.966338	-0.0494001	0.824053	-0.0840446	0.0840446	0.0840446	0.939388	0.0271551
		Birc2	202.28	166.913	1.21189	0.825158	-0.277259	0.0723643	-1.14048	1.14048	1.14048	0.652314	0.185543
		C1qa	158.29	183.462	0.862794	1.15903	0.212913	0.0551671	-1.25832	1.25832	1.25832	0.652314	0.185543
		C1qb	182.682	212.523	0.859584	1.16335	0.21829	0.265916	-0.575255	0.575255	0.575255	0.722515	0.141153
		C1ra	48.1658	54.5504	0.882959	1.13256	0.179582	0.153295	-0.814471	0.814471	0.814471	0.695482	0.157714
		C1s	241.856	180.134	1.34264	0.744801	-0.425073	0.0204513	-1.68928	1.68928	1.68928	0.652314	0.185543
		C2	93.359	81.9843	1.13874	0.878161	-0.187442	0.368589	-0.433458	0.433458	0.433458	0.760949	0.118645
		C3	632.663	567.032	1.11575	0.896261	-0.158009	0.545269	-0.263389	0.263389	0.263389	0.872768	0.0591012
		C3ar1	199.918	217.442	0.919406	1.08766	0.121226	0.56007	-0.251758	0.251758	0.251758	0.874629	0.0581759
		C4a	70.0791	72.8481	0.96199	1.03951	0.0559055	0.755669	-0.121668	0.121668	0.121668	0.921351	0.0355749
		C6	122.14	109.781	1.11257	0.898818	-0.153898	0.300937	-0.521525	0.521525	0.521525	0.722515	0.141153
		C7	56.7344	65.034	0.87238	1.14629	0.196971	0.593298	-0.226727	0.226727	0.226727	0.884635	0.0532358
		C8b	103.058	108.957	0.945857	1.05724	0.0803065	0.608256	-0.215913	0.215913	0.215913	0.898356	0.0465518
		C9	106.957	96.9447	1.10328	0.906386	-0.141802	0.219926	-0.657724	0.657724	0.657724	0.722515	0.141153
		Ccl11	89.2112	74.4178	1.19879	0.834176	-0.261576	0.0918882	-1.03674	1.03674	1.03674	0.652314	0.185543
		Ccl17	95.88	83.4592	1.14883	0.870455	-0.200159	0.19878	-0.701626	0.701626	0.701626	0.722515	0.141153
		Ccl19	453.54	393.27	1.15325	0.867112	-0.205709	0.115034	-0.939173	0.939173	0.939173	0.677184	0.169294
		Ccl2	182.977	280.501	0.652322	1.53298	0.616343	0.0702741	-1.1532	1.1532	1.1532	0.652314	0.185543
		Ccl20	101.314	103.547	0.978436	1.02204	0.0314513	0.724357	-0.140047	0.140047	0.140047	0.914875	0.0386382
		Ccl21a	537.134	540.348	0.994052	1.00598	0.00860627	0.956842	-0.0191596	0.0191596	0.0191596	0.98262	0.00761456
		Ccl22	98.811	89.9629	1.09835	0.910455	-0.135341	0.395737	-0.402593	0.402593	0.402593	0.791475	0.101563
		Ccl24	114.935	141.891	0.810028	1.23453	0.303956	0.0102949	-1.98738	1.98738	1.98738	0.552029	0.258038
		Ccl3	129.426	139.014	0.931028	1.07408	0.103103	0.363578	-0.439402	0.439402	0.439402	0.760949	0.118645
		Ccl4	54.1004	56.5022	0.957493	1.04439	0.0626667	0.593637	-0.226479	0.226479	0.226479	0.884635	0.0532358
		Ccl7	56.5796	77.3698	0.731288	1.36745	0.451488	0.323783	-0.489745	0.489745	0.489745	0.72736	0.138251
		Ccl8	74.0234	86.1503	0.859235	1.16383	0.218875	0.130685	-0.883776	0.883776	0.883776	0.677184	0.169294
		Ccr1	59.1549	62.332	0.949029	1.05371	0.0754756	0.68047	-0.167191	0.167191	0.167191	0.914875	0.0386382
		Ccr2	212.949	270.406	0.787513	1.26982	0.344624	0.0261981	-1.58173	1.58173	1.58173	0.652314	0.185543
		Ccr3	86.3132	84.0696	1.02669	0.974007	-0.0379962	0.589423	-0.229573	0.229573	0.229573	0.884635	0.0532358
		Ccr4	55.5671	55.61	0.999228	1.00077	0.00111383	0.989199	-0.00471624	0.00471624	0.00471624	0.99074	0.0040401
		Ccr7	98.4764	80.9356	1.21672	0.821879	-0.283003	0.145949	-0.835799	0.835799	0.835799	0.695482	0.157714
		Cd163	114.964	122.105	0.941514	1.06212	0.086945	0.461299	-0.336018	0.336018	0.336018	0.843401	0.073966
		Cd4	145.567	150.223	0.969008	1.03198	0.0454198	0.712131	-0.14744	0.14744	0.14744	0.914875	0.0386382
		Cd40	115.178	108.845	1.05818	0.945016	-0.0815899	0.534019	-0.272443	0.272443	0.272443	0.872768	0.0591012
		Cd40lg	145.799	151.707	0.961059	1.04052	0.057303	0.770278	-0.113353	0.113353	0.113353	0.924333	0.0341714
		Cd55	67.582	71.3012	0.947838	1.05503	0.0772879	0.731886	-0.135557	0.135557	0.135557	0.914875	0.0386382
		Cd86	114.663	108.916	1.05277	0.949875	-0.0741898	0.677227	-0.169266	0.169266	0.169266	0.914875	0.0386382
		Cdc42	695.536	753.95	0.922523	1.08398	0.116343	0.65367	-0.184641	0.184641	0.184641	0.914875	0.0386382
		Cebpb	391.046	402.318	0.971983	1.02882	0.0409975	0.798088	-0.0979494	0.0979494	0.0979494	0.933734	0.0297769
		Cfb	48.9168	43.3505	1.1284	0.886209	-0.174281	0.128555	-0.89091	0.89091	0.89091	0.677184	0.169294
		Cfd	70.6347	57.0246	1.23867	0.807317	-0.308793	0.220288	-0.657009	0.657009	0.657009	0.722515	0.141153
		Cfl1	909.606	961.896	0.945638	1.05749	0.08064	0.707364	-0.150357	0.150357	0.150357	0.914875	0.0386382
		Chi3l3	145.669	152.591	0.954637	1.04752	0.0669755	0.494251	-0.306052	0.306052	0.306052	0.847719	0.071748
		Creb1	147.76	159.756	0.924912	1.08118	0.112612	0.41133	-0.385809	0.385809	0.385809	0.801567	0.0960604
		Crp	56.9484	46.9163	1.21383	0.823838	-0.279567	0.0917792	-1.03726	1.03726	1.03726	0.652314	0.185543
		Csf1	109.916	106.629	1.03083	0.970093	-0.0438056	0.848745	-0.0712227	0.0712227	0.0712227	0.939388	0.0271551
		Csf2	17.6658	16.906	1.04494	0.956991	-0.0634221	0.812829	-0.0900005	0.0900005	0.0900005	0.935985	0.0287309
		Csf3	49.5271	37.3266	1.32686	0.753661	-0.408013	0.0839084	-1.07619	1.07619	1.07619	0.652314	0.185543
		Cxcl1	114.68	119.421	0.960295	1.04135	0.0584506	0.760127	-0.119114	0.119114	0.119114	0.921857	0.0353366
		Cxcl10	102.881	115.401	0.891503	1.1217	0.165688	0.19797	-0.703401	0.703401	0.703401	0.722515	0.141153
		Cxcl2	42.5551	49.1245	0.86627	1.15437	0.207111	0.539851	-0.267726	0.267726	0.267726	0.872768	0.0591012
		Cxcl3	42.3306	71.5273	0.59181	1.68973	0.756795	0.328588	-0.483348	0.483348	0.483348	0.72736	0.138251
		Cxcl5	85.2861	110.081	0.774758	1.29073	0.368182	0.0335064	-1.47487	1.47487	1.47487	0.652314	0.185543
		Cxcl9	93.8628	89.4465	1.04937	0.952949	-0.0695285	0.610724	-0.214155	0.214155	0.214155	0.898356	0.0465518
		Cxcr1	120.386	110.552	1.08895	0.918312	-0.122944	0.308135	-0.511259	0.511259	0.511259	0.722515	0.141153
		Cxcr2	73.992	73.5795	1.00561	0.994426	-0.0080645	0.946383	-0.0239329	0.0239329	0.0239329	0.98262	0.00761456
		Cxcr4	158.747	180.395	0.879998	1.13637	0.184429	0.0892171	-1.04955	1.04955	1.04955	0.652314	0.185543
		Cysltr2	135.601	143.911	0.942258	1.06128	0.0858056	0.357275	-0.446997	0.446997	0.446997	0.760949	0.118645
		Daxx	56.0226	56.1855	0.997101	1.00291	0.00418886	0.914708	-0.0387174	0.0387174	0.0387174	0.976527	0.0103158
		Ddit3	50.5131	54.0752	0.934127	1.07052	0.0983094	0.800846	-0.0964513	0.0964513	0.0964513	0.933734	0.0297769
		Defa-rs1	301.578	296.206	1.01814	0.982184	-0.0259342	0.735161	-0.133618	0.133618	0.133618	0.914875	0.0386382
		Elk1	78.8544	70.6337	1.11638	0.895749	-0.158834	0.48845	-0.31118	0.31118	0.31118	0.847719	0.071748
		Fasl	33.0026	34.4375	0.958333	1.04348	0.0614004	0.669855	-0.174019	0.174019	0.174019	0.914875	0.0386382
		Flt1	333.714	344.04	0.969988	1.03094	0.0439615	0.730447	-0.136411	0.136411	0.136411	0.914875	0.0386382
		Fos	439.474	267.87	1.64063	0.609524	-0.714246	0.305834	-0.514514	0.514514	0.514514	0.722515	0.141153
		Gnaq	149.317	154.818	0.96447	1.03684	0.0521921	0.556025	-0.254906	0.254906	0.254906	0.874301	0.0583388
		Gnas	1203.12	1058.04	1.13712	0.879417	-0.18538	0.283681	-0.547169	0.547169	0.547169	0.722515	0.141153
		Gnb1	414.766	459.264	0.90311	1.10729	0.147027	0.287995	-0.540615	0.540615	0.540615	0.722515	0.141153
		Gpr44	110.633	118.051	0.937163	1.06705	0.0936275	0.541912	-0.266072	0.266072	0.266072	0.872768	0.0591012
		Grb2	256.854	253.286	1.01409	0.986106	-0.0201847	0.802106	-0.0957683	0.0957683	0.0957683	0.933734	0.0297769
		H2-Eb1	160.185	170.159	0.941384	1.06227	0.0871453	0.307673	-0.51191	0.51191	0.51191	0.722515	0.141153
		Hdac4	109.387	109.917	0.995174	1.00485	0.00697999	0.964546	-0.0156772	0.0156772	0.0156772	0.98262	0.00761456
		Hif1a	454.661	472.656	0.961928	1.03958	0.0559989	0.73832	-0.131755	0.131755	0.131755	0.914875	0.0386382
		Hmgb1	279.797	203.574	1.37442	0.727578	-0.458826	0.0021511	-2.66734	2.66734	2.66734	0.49045	0.309406
		Hmgb2	40.3892	39.9318	1.01145	0.988675	-0.0164311	0.836833	-0.0773611	0.0773611	0.0773611	0.939388	0.0271551
		Hmgn1	831.346	716.537	1.16023	0.8619	-0.214408	0.176363	-0.753591	0.753591	0.753591	0.716199	0.144967
		Hras1	97.1613	75.4624	1.28755	0.776672	-0.364624	0.0930646	-1.03122	1.03122	1.03122	0.652314	0.185543
		Hsh2d	72.404	63.3475	1.14297	0.874916	-0.192783	0.191696	-0.717386	0.717386	0.717386	0.722515	0.141153
		Hspb1	1896.07	2446.89	0.774891	1.2905	0.367934	0.337355	-0.471913	0.471913	0.471913	0.739585	0.131012
		Hspb2	669.826	628.215	1.06624	0.937877	-0.0925291	0.692553	-0.159547	0.159547	0.159547	0.914875	0.0386382
		Ifi27l2a	169.761	137.537	1.2343	0.810177	-0.30369	0.470462	-0.327475	0.327475	0.327475	0.843401	0.073966
		Ifi44	88.704	103.208	0.85947	1.16351	0.218481	0.163365	-0.786842	0.786842	0.786842	0.695482	0.157714
		Ifit1	73.7175	70.5808	1.04444	0.95745	-0.0627308	0.387201	-0.412063	0.412063	0.412063	0.781256	0.107207
		Ifit2	140.287	146.191	0.959613	1.04209	0.0594758	0.43182	-0.364697	0.364697	0.364697	0.825973	0.0830342
		Ifit3	495.869	492.432	1.00698	0.993069	-0.0100342	0.953361	-0.0207428	0.0207428	0.0207428	0.98262	0.00761456
		Ifna1	388.107	386.417	1.00437	0.995645	-0.0062971	0.965483	-0.0152552	0.0152552	0.0152552	0.98262	0.00761456
		Ifnb1	90.2598	85.1867	1.05955	0.943793	-0.083457	0.410483	-0.386705	0.386705	0.386705	0.801567	0.0960604
		Ifng	112.201	98.8575	1.13498	0.881075	-0.182663	0.306034	-0.514231	0.514231	0.514231	0.722515	0.141153
		Iigp1	241.387	216.073	1.11716	0.895128	-0.159834	0.257328	-0.589513	0.589513	0.589513	0.722515	0.141153
		Il10	45.6081	45.2925	1.00697	0.993079	-0.0100194	0.96969	-0.0133669	0.0133669	0.0133669	0.98262	0.00761456
		Il10rb	221.358	204.621	1.08179	0.924391	-0.113425	0.324066	-0.489367	0.489367	0.489367	0.72736	0.138251
		Il11	61.3595	69.1089	0.887866	1.1263	0.171585	0.251052	-0.600237	0.600237	0.600237	0.722515	0.141153
		Il12b	103.528	118.092	0.876676	1.14067	0.189884	0.130479	-0.88446	0.88446	0.88446	0.677184	0.169294
		Il13	86.9297	76.9391	1.12985	0.885073	-0.176132	0.152532	-0.81664	0.81664	0.81664	0.695482	0.157714
		Il17a	91.3866	98.5622	0.927197	1.07852	0.109052	0.24565	-0.609683	0.609683	0.609683	0.722515	0.141153
		Il18rap	95.5268	115.078	0.830107	1.20466	0.268631	0.147946	-0.829896	0.829896	0.829896	0.695482	0.157714
		Il1a	57.6047	66.0958	0.871534	1.1474	0.198371	0.325535	-0.487403	0.487403	0.487403	0.72736	0.138251
		Il1b	175.085	191.646	0.913585	1.09459	0.130389	0.477187	-0.321311	0.321311	0.321311	0.843401	0.073966
		Il1r1	255	237.647	1.07302	0.931952	-0.101673	0.509375	-0.292962	0.292962	0.292962	0.847719	0.071748
		Il1rap	118.84	112.968	1.05198	0.95059	-0.0731041	0.283345	-0.547684	0.547684	0.547684	0.722515	0.141153
		Il1rn	77.777	79.6465	0.976527	1.02404	0.0342681	0.78188	-0.10686	0.10686	0.10686	0.933343	0.0299585
		Il2	108.105	108.821	0.993423	1.00662	0.00951988	0.949496	-0.0225068	0.0225068	0.0225068	0.98262	0.00761456
		Il21	89.5023	82.2203	1.08857	0.918639	-0.12243	0.450966	-0.345856	0.345856	0.345856	0.835937	0.0778264
		Il23a	110.324	122.289	0.90216	1.10845	0.148545	0.281951	-0.549827	0.549827	0.549827	0.722515	0.141153
		Il23r	53.6751	65.8897	0.81462	1.22757	0.2958	0.104005	-0.982945	0.982945	0.982945	0.677184	0.169294
		Il4	57.0009	56.4098	1.01048	0.98963	-0.0150395	0.916565	-0.0378368	0.0378368	0.0378368	0.976527	0.0103158
		Il6	121.147	131.765	0.919418	1.08764	0.121207	0.384938	-0.414609	0.414609	0.414609	0.781256	0.107207
		Il6ra	111.718	111.117	1.00541	0.99462	-0.00778273	0.948876	-0.0227903	0.0227903	0.0227903	0.98262	0.00761456
		Il7	102.401	105.491	0.970705	1.03018	0.0428952	0.750904	-0.124416	0.124416	0.124416	0.920462	0.0359939
		Il9	80.0262	90.7791	0.881548	1.13437	0.181889	0.16777	-0.775287	0.775287	0.775287	0.695482	0.157714
		Irf1	68.8457	92.1707	0.746937	1.3388	0.420942	0.0811345	-1.09079	1.09079	1.09079	0.652314	0.185543
		Irf3	146.322	142.169	1.02921	0.971618	-0.0415387	0.547394	-0.2617	0.2617	0.2617	0.872768	0.0591012
		Irf5	108.437	132.611	0.817713	1.22292	0.290334	0.00929767	-2.03163	2.03163	2.03163	0.552029	0.258038
		Irf7	115.489	107.854	1.07079	0.933889	-0.0986775	0.489722	-0.31005	0.31005	0.31005	0.847719	0.071748
		Itgb2	257.621	294.238	0.875554	1.14213	0.191731	0.0590906	-1.22848	1.22848	1.22848	0.652314	0.185543
		Jun	132.148	126.156	1.04749	0.95466	-0.0669418	0.82233	-0.0849537	0.0849537	0.0849537	0.939388	0.0271551
		Keap1	150.436	147.021	1.02323	0.977294	-0.0331356	0.715846	-0.145181	0.145181	0.145181	0.914875	0.0386382
		Kng1	220.565	200.668	1.09915	0.909791	-0.136393	0.140108	-0.853536	0.853536	0.853536	0.695482	0.157714
		Limk1	122.285	130.813	0.934806	1.06974	0.0972611	0.216597	-0.664347	0.664347	0.664347	0.722515	0.141153
		Lta	41.4911	34.2528	1.21132	0.825546	-0.27658	0.0944139	-1.02496	1.02496	1.02496	0.652314	0.185543
		Ltb	107.322	105.154	1.02061	0.979802	-0.0294386	0.711835	-0.147621	0.147621	0.147621	0.914875	0.0386382
		Ltb4r1	137.148	131.128	1.04591	0.956107	-0.0647558	0.165066	-0.782342	0.782342	0.782342	0.695482	0.157714
		Ltb4r2	170.126	160.522	1.05984	0.943542	-0.0838406	0.730869	-0.13616	0.13616	0.13616	0.914875	0.0386382
		Maff	312.056	334.059	0.934134	1.07051	0.098299	0.435823	-0.36069	0.36069	0.36069	0.825973	0.0830342
		Mafg	236.891	257.331	0.920569	1.08628	0.119402	0.16424	-0.784522	0.784522	0.784522	0.695482	0.157714
		Mafk	169.413	188.592	0.898303	1.11321	0.154725	0.208744	-0.680386	0.680386	0.680386	0.722515	0.141153
		Map2k1	209.178	205.938	1.01574	0.984507	-0.0225266	0.881106	-0.0549716	0.0549716	0.0549716	0.952096	0.0213192
		Map2k4	135.176	101.156	1.33631	0.748332	-0.41825	0.1576	-0.802443	0.802443	0.802443	0.695482	0.157714
		Map3k1	68.6626	64.8402	1.05895	0.94433	-0.0826374	0.500625	-0.300487	0.300487	0.300487	0.847719	0.071748
		Map3k5	87.5078	91.3281	0.95817	1.04366	0.0616459	0.84742	-0.0719012	0.0719012	0.0719012	0.939388	0.0271551
		Map3k7	284.752	288.181	0.988101	1.01204	0.0172698	0.895373	-0.0479959	0.0479959	0.0479959	0.962949	0.0163969
		Map3k9	109.199	100.012	1.09185	0.915877	-0.126775	0.305867	-0.514467	0.514467	0.514467	0.722515	0.141153
		Mapk1	99.8651	96.899	1.03061	0.970299	-0.0434993	0.834084	-0.0787904	0.0787904	0.0787904	0.939388	0.0271551
		Mapk14	115.186	100.872	1.14191	0.875728	-0.191445	0.125648	-0.900844	0.900844	0.900844	0.677184	0.169294
		Mapk3	312.019	299.868	1.04052	0.961058	-0.0573046	0.522611	-0.281822	0.281822	0.281822	0.863444	0.0637658
		Mapk8	129.456	135.294	0.956849	1.0451	0.0636367	0.555363	-0.255423	0.255423	0.255423	0.874301	0.0583388
		Mapkapk2	278.687	298.447	0.93379	1.07091	0.0988306	0.581603	-0.235373	0.235373	0.235373	0.884635	0.0532358
		Masp1	29.0274	39.1692	0.741076	1.34939	0.432306	0.0633706	-1.19811	1.19811	1.19811	0.652314	0.185543
		Masp2	102.926	99.065	1.03897	0.962488	-0.0551588	0.720209	-0.142541	0.142541	0.142541	0.914875	0.0386382
		Max	124.855	143.127	0.872335	1.14635	0.197045	0.239779	-0.62019	0.62019	0.62019	0.722515	0.141153
		Mbl2	75.2723	77.8967	0.96631	1.03487	0.0494427	0.63879	-0.194642	0.194642	0.194642	0.904621	0.0435332
		Mef2a	94.1013	112.279	0.838102	1.19317	0.254801	0.277725	-0.556385	0.556385	0.556385	0.722515	0.141153
		Mef2b	87.0011	97.6913	0.890571	1.12287	0.167197	0.304083	-0.517007	0.517007	0.517007	0.722515	0.141153
		Mef2c_Mm	77.6811	79.8019	0.973423	1.0273	0.0388606	0.861712	-0.0646381	0.0646381	0.0646381	0.940049	0.0268495
		Mef2d	235.762	220.986	1.06687	0.937325	-0.0933788	0.628333	-0.20181	0.20181	0.20181	0.904621	0.0435332
		Mknk1	39.1267	32.8798	1.18999	0.840341	-0.250953	0.370462	-0.431256	0.431256	0.431256	0.760949	0.118645
		Mmp3	448.355	357.149	1.25537	0.796576	-0.328116	0.206308	-0.685484	0.685484	0.685484	0.722515	0.141153
		Mmp9	101.864	95.697	1.06444	0.939458	-0.0900993	0.690867	-0.160606	0.160606	0.160606	0.914875	0.0386382
		Mrc1	144.103	155.057	0.929353	1.07602	0.105701	0.406819	-0.390599	0.390599	0.390599	0.801567	0.0960604
		Mx1	474.153	498.596	0.950976	1.05155	0.0725189	0.660976	-0.179814	0.179814	0.179814	0.914875	0.0386382
		Mx2	136.246	156.847	0.868659	1.1512	0.203138	0.0889915	-1.05065	1.05065	1.05065	0.652314	0.185543
		Myc	187.292	245.433	0.763108	1.31043	0.390041	0.0561102	-1.25096	1.25096	1.25096	0.652314	0.185543
		Myd88	153.54	163.606	0.938474	1.06556	0.0916118	0.245829	-0.609367	0.609367	0.609367	0.722515	0.141153
		Myl2	16963.8	17808.9	0.952543	1.04982	0.0701436	0.746547	-0.126943	0.126943	0.126943	0.920068	0.03618
		Nfatc3	114.915	125.38	0.916528	1.09107	0.125749	0.12037	-0.919481	0.919481	0.919481	0.677184	0.169294
		Nfe2l2	271.78	319.629	0.850299	1.17606	0.233959	0.0993189	-1.00297	1.00297	1.00297	0.666021	0.176512
		Nfkb1	152.308	166.394	0.915342	1.09249	0.127617	0.196665	-0.706273	0.706273	0.706273	0.722515	0.141153
		Nlrp3	84.3973	70.7187	1.19342	0.837927	-0.255104	0.0281591	-1.55038	1.55038	1.55038	0.652314	0.185543
		Nod1	283.441	291.227	0.973267	1.02747	0.0390927	0.68849	-0.162103	0.162103	0.162103	0.914875	0.0386382
		Nos2	51.7644	46.8631	1.10459	0.905315	-0.143509	0.47627	-0.322147	0.322147	0.322147	0.843401	0.073966
		Nox1	78.9488	58.1971	1.35658	0.737149	-0.439971	0.212427	-0.672791	0.672791	0.672791	0.722515	0.141153
		Nr3c1	210.873	209.034	1.0088	0.99128	-0.0126355	0.9266	-0.0331076	0.0331076	0.0331076	0.98262	0.00761456
		Oas1a	34.5547	38.2328	0.903798	1.10644	0.145929	0.638538	-0.194813	0.194813	0.194813	0.904621	0.0435332
		Oas2	97.9931	92.4253	1.06024	0.943182	-0.0843926	0.66857	-0.174853	0.174853	0.174853	0.914875	0.0386382
		Oasl1	83.7946	81.2459	1.03137	0.969584	-0.0445621	0.718889	-0.143338	0.143338	0.143338	0.914875	0.0386382
		Pdgfa	223.686	218.856	1.02207	0.97841	-0.0314891	0.63073	-0.200156	0.200156	0.200156	0.904621	0.0435332
		Pik3c2g	105.057	74.972	1.40128	0.713631	-0.48675	0.0647809	-1.18855	1.18855	1.18855	0.652314	0.185543
		Pla2g4a	124.521	125.826	0.989625	1.01048	0.0150454	0.809732	-0.0916589	0.0916589	0.0916589	0.935985	0.0287309
		Plcb1	26.5331	37.2581	0.712143	1.40421	0.489761	0.0821291	-1.0855	1.0855	1.0855	0.652314	0.185543
		Ppp1r12b	97.4128	83.5855	1.16543	0.858055	-0.220858	0.266581	-0.57417	0.57417	0.57417	0.722515	0.141153
		Prkca	116.557	87.2768	1.33549	0.748789	-0.417369	0.0824354	-1.08389	1.08389	1.08389	0.652314	0.185543
		Prkcb	111.578	105.761	1.055	0.947867	-0.0772427	0.442358	-0.354226	0.354226	0.354226	0.826701	0.0826514
		Ptger1	72.442	74.4366	0.973203	1.02753	0.0391873	0.876686	-0.0571561	0.0571561	0.0571561	0.95183	0.0214405
		Ptger2	105.732	94.9441	1.11363	0.897966	-0.155267	0.148271	-0.828944	0.828944	0.828944	0.695482	0.157714
		Ptger3	63.4234	53.8014	1.17884	0.848289	-0.237372	0.347031	-0.459632	0.459632	0.459632	0.752171	0.123684
		Ptger4	147.923	139.577	1.0598	0.943577	-0.0837884	0.468426	-0.329359	0.329359	0.329359	0.843401	0.073966
		Ptgfr	149.296	151.404	0.986077	1.01412	0.0202271	0.769821	-0.113611	0.113611	0.113611	0.924333	0.0341714
		Ptgir	137.488	142.018	0.968103	1.03295	0.0467671	0.681619	-0.166459	0.166459	0.166459	0.914875	0.0386382
		Ptgs1	125.72	112.655	1.11598	0.896077	-0.158305	0.226568	-0.644802	0.644802	0.644802	0.722515	0.141153
		Ptgs2	35.9191	36.0882	0.995314	1.00471	0.00677634	0.99074	-0.0040401	0.0040401	0.0040401	0.99074	0.0040401
		Ptk2	125.092	115.149	1.08634	0.920522	-0.119476	0.438345	-0.358184	0.358184	0.358184	0.825973	0.0830342
		Rac1	536.091	532.118	1.00747	0.99259	-0.0107303	0.932532	-0.0303361	0.0303361	0.0303361	0.98262	0.00761456
		Raf1	175.165	159.355	1.09921	0.909741	-0.136472	0.241812	-0.616522	0.616522	0.616522	0.722515	0.141153
		Rapgef2	586.381	546.537	1.0729	0.932052	-0.101518	0.368266	-0.433838	0.433838	0.433838	0.760949	0.118645
		Rela	128.047	124.706	1.02679	0.973914	-0.0381343	0.859163	-0.0659243	0.0659243	0.0659243	0.940049	0.0268495
		Relb	169.722	181.305	0.936113	1.06825	0.0952453	0.278018	-0.555927	0.555927	0.555927	0.722515	0.141153
		Rhoa	858.836	817.132	1.05104	0.951442	-0.0718128	0.469576	-0.328294	0.328294	0.328294	0.843401	0.073966
		Ripk1	124.964	102.413	1.22019	0.819541	-0.287111	0.0145271	-1.83782	1.83782	1.83782	0.552029	0.258038
		Ripk2	86.3355	81.2127	1.06308	0.940665	-0.0882473	0.349693	-0.456313	0.456313	0.456313	0.752171	0.123684
		Rock2	214.296	202.848	1.05644	0.946576	-0.0792094	0.496981	-0.303661	0.303661	0.303661	0.847719	0.071748
		Rps6ka5	135.369	118.926	1.13826	0.878534	-0.186829	0.30405	-0.517056	0.517056	0.517056	0.722515	0.141153
		Shc1	80.6417	97.8575	0.824073	1.21348	0.279155	0.265389	-0.576117	0.576117	0.576117	0.722515	0.141153
		Smad7	240.671	251.222	0.957999	1.04384	0.0619036	0.632698	-0.198804	0.198804	0.198804	0.904621	0.0435332
		Stat1	155.179	181.297	0.855938	1.16831	0.224422	0.0357635	-1.44656	1.44656	1.44656	0.652314	0.185543
		Stat2	46.8354	47.2193	0.99187	1.0082	0.0117773	0.97513	-0.0109373	0.0109373	0.0109373	0.98376	0.00711087
		Stat3	408.684	433.854	0.941986	1.06159	0.086222	0.624687	-0.204338	0.204338	0.204338	0.904621	0.0435332
		Tbxa2r	157.661	142.206	1.10868	0.901977	-0.148838	0.568196	-0.245502	0.245502	0.245502	0.881283	0.0548845
		Tcf4	632.694	643.949	0.982521	1.01779	0.0254392	0.790363	-0.102174	0.102174	0.102174	0.933734	0.0297769
		Tgfb1	74.1296	83.8405	0.884174	1.131	0.177598	0.575215	-0.24017	0.24017	0.24017	0.884635	0.0532358
		Tgfb2	48.7052	63.9221	0.761947	1.31243	0.392237	0.42842	-0.36813	0.36813	0.36813	0.825973	0.0830342
		Tgfb3	168.306	134.121	1.25489	0.796884	-0.327559	0.124194	-0.9059	0.9059	0.9059	0.677184	0.169294
		Tgfbr1	147.631	131.027	1.12672	0.887528	-0.172135	0.181665	-0.740729	0.740729	0.740729	0.716199	0.144967
		Tlr1	103.024	86.2564	1.1944	0.837244	-0.25628	0.0697149	-1.15667	1.15667	1.15667	0.652314	0.185543
		Tlr2	133.167	134.875	0.987336	1.01283	0.0183875	0.861425	-0.0647827	0.0647827	0.0647827	0.940049	0.0268495
		Tlr3	31.5861	39.2331	0.805088	1.2421	0.312781	0.0692982	-1.15928	1.15928	1.15928	0.652314	0.185543
		Tlr4	162.537	166.782	0.974548	1.02612	0.0371943	0.702455	-0.153381	0.153381	0.153381	0.914875	0.0386382
		Tlr5	84.8847	76.5114	1.10944	0.901358	-0.149828	0.182191	-0.739473	0.739473	0.739473	0.716199	0.144967
		Tlr6	138.524	114.434	1.21051	0.826098	-0.275615	0.0103476	-1.98516	1.98516	1.98516	0.552029	0.258038
		Tlr7	105.028	100.482	1.04524	0.956714	-0.0638407	0.829588	-0.0811375	0.0811375	0.0811375	0.939388	0.0271551
		Tlr8	126.327	115.139	1.09716	0.911441	-0.133779	0.505049	-0.296667	0.296667	0.296667	0.847719	0.071748
		Tlr9	97.016	91.9007	1.05566	0.947273	-0.0781481	0.584684	-0.233079	0.233079	0.233079	0.884635	0.0532358
		Tnf	110.153	98.6693	1.11639	0.895746	-0.158838	0.0134481	-1.87134	1.87134	1.87134	0.552029	0.258038
		Tnfaip3	97.5002	93.1489	1.04671	0.955372	-0.0658662	0.506165	-0.295708	0.295708	0.295708	0.847719	0.071748
		Tnfsf14	109.469	106.837	1.02464	0.975955	-0.0351132	0.802684	-0.0954556	0.0954556	0.0954556	0.933734	0.0297769
		Tollip	212.58	198.015	1.07355	0.931486	-0.102393	0.310555	-0.507862	0.507862	0.507862	0.722515	0.141153
		Tradd	187.039	205.114	0.911876	1.09664	0.133091	0.287381	-0.541542	0.541542	0.541542	0.722515	0.141153
		Traf2	22.4069	32.754	0.684097	1.46178	0.547727	0.0366394	-1.43605	1.43605	1.43605	0.652314	0.185543
		Trem2	41.3725	47.5523	0.870042	1.14937	0.200843	0.262071	-0.581581	0.581581	0.581581	0.722515	0.141153
		Tslp	29.1944	23.9029	1.22137	0.818752	-0.288502	0.0875787	-1.0576	1.0576	1.0576	0.652314	0.185543
		Twist2	177.542	192.364	0.922952	1.08348	0.115672	0.244637	-0.611477	0.611477	0.611477	0.722515	0.141153
		Tyrobp	307.017	398.989	0.769486	1.29957	0.378034	0.120537	-0.918881	0.918881	0.918881	0.677184	0.169294

## Sheet: Figure 6
Figure 6b		Infartion [% of area at risk]				area at risk [% of left ventricle]
		Ackr3 fl/fl	Ackr3-/-			Ackr3 fl/fl	Ackr3-/-
		43.3563	59.0446			50.75	64.38
		23.5045	60.0201			58.39	61.42
		17.2339	54.2737			50.58	45.74
		18.0655	64.1176			44.03	57.25
		31.2769	67.9289			65.48	40.69
		34.5345	52.4951			40.5073	50.5924
	n=	6	6		n=	6	6
Figure 6c/d		Fiborsis [%]
						S1		S2		S3		S4
		Ackr3 fl/fl	Ackr3-/-			Ackr3 fl/fl	Ackr3-/-	Ackr3 fl/fl	Ackr3-/-	Ackr3 fl/fl	Ackr3-/-	Ackr3 fl/fl	Ackr3-/-
		17.435	34.7098			2.5388	2.42782	15.4402	46.1778	14.445	33.0275	22.4197	24.9241
		6.45017	20.5374			1.56966	13.9628	2.88156	24.1403	15.6608	42.4727	4.71954	13.1087
		14.5863	13.9452			18.7983	12.0443	14.2334	13.001	14.4877	16.6631	15.0377	12.1538
		5.78555	22.6478					6.87864	30.9115	7.43527	29.727	3.04273	7.30476
		3.98111	34.8597					3.14783	38.6469	7.22585	36.3928	4.27871	29.5395
		13.0596	10.5414					18.5314	10.7896	10.63	9.72548		9.60627
	n=	6	6		n=	3	3	6	6	6	6	5	6
Figure 6e	GLS
		Ackr3 fl/fl			Ackr3 fl/fl
		0 d	7 d	28 d	0 d	7 d	28 d
		-18.254	-12.43	-20.534	-19.875	-8.555	-9.837
		-15.331	-12.393	-21.254	-20.104	-11.735	-13.232
		-19.663	-26.37	-20.134	-22.633	-9.723	-8.554
		-20.231	-19.679	-22.681	-21.351	-14.402	-16.772
		-20.041	-19.078	-18.482	-23.984	-10.528	-6.408
		-21.643	-15.997	-19.867	-18.345	-10.037	-12.435
	n=	6	6	6	6	6	6
Figure 6f	EF
		Ackr3 fl/fl			Ackr3 fl/fl
		0 d	7 d	28 d	0 d	7 d	28 d
		64.5363	51.289	68.2624	70.79	46.2453	47.8884
		63.8109	68.373	72.2942	71.9909	67.4606	70.3475
		66.2445	71.9795	69.3663	64.2551	49.7862	48.4929
		66.8993	68.7626	65.2952	70.9859	64.6475	49.6357
		70.8377	64.4312	67.7284	71.7502	47.172	47.5371
		64.7647	66.897	67.3497	65.4255	60.652	58.6058
	n=	5	6	6	6	6	6
Figure 6g		CD31+
		Ackr3 fl/fl	Ackr3-/-
		753.56	662.15
		984.05	578.45
		1024.43	453.87
		812.12	438.28
		855.47	570.16
		884.84	745.11
	n=	6	6

## Sheet:  Figure 7 + Supp Figure 13
Figure 7a		infarct volume
		Ackr3 fl/fl										Ackr3 -/-
		29.58	80.62	26.41	33.42	11.81	62.22	66.91	51.11	85.21	45.49	37.51	77.64	60.79	139.21	13.73	131.13	77.42	68.75	102.6	51.63	70.16	108.04	40.34	90.49
	N=	10										14
		Grip test
		Ackr3 fl/fl										Ackr3 -/-
		4	4	5	4	4	4	4	5	2	4	4	3	4	5	4	0	0	2	3	3	3	2	2	3
	N=	10										14
Figure 7b
	RNA	WT mean	KO mean	FC WT / KO	FC KO / WT	LOG2 FC KO / WT	P-Value	Log10(P-Value)	=-Log10(P-Value)	Log Worth	FDR P-Value	FDR LogWorth
	Arg1	9.98849	27.2885	0.366033	2.73199	1.44995	0.00188354	-2.72503	2.72503	2.72503	0.208771	0.680329
	Rac1	4273.54	3832.95	1.11495	0.896901	-0.156979	0.00278235	-2.55559	2.55559	2.55559	0.208771	0.680329
	Map2k4	2423.77	2063.65	1.17451	0.851423	-0.232053	0.0040375	-2.39389	2.39389	2.39389	0.208771	0.680329
	Ripk1	82.2428	95.1181	0.864639	1.15655	0.20983	0.00609624	-2.21494	2.21494	2.21494	0.208771	0.680329
	Plcb1	2506.8	1901.38	1.31841	0.758489	-0.398801	0.00742903	-2.12907	2.12907	2.12907	0.208771	0.680329
	Irf3	14.9477	23.4205	0.63823	1.56683	0.647852	0.00882883	-2.0541	2.0541	2.0541	0.208771	0.680329
	Pla2g4a	54.2165	74.5083	0.727657	1.37427	0.458669	0.00885697	-2.05271	2.05271	2.05271	0.208771	0.680329
	Mmp9	19.1148	27.2586	0.701238	1.42605	0.512023	0.0107044	-1.97044	1.97044	1.97044	0.220779	0.656042
	Cxcl5	22.4042	70.6961	0.316908	3.15549	1.65786	0.0145986	-1.83569	1.83569	1.83569	0.267642	0.572447
	Grb2	1538.51	1363.3	1.12851	0.88612	-0.174426	0.0176854	-1.75238	1.75238	1.75238	0.29181	0.5349
	Chi3l3	17.1925	30.296	0.567484	1.76216	0.817349	0.0274428	-1.56157	1.56157	1.56157	0.410453	0.386737
	Nfatc3	159.715	174.549	0.915016	1.09288	0.128131	0.0298511	-1.52504	1.52504	1.52504	0.410453	0.386737
	Rhoa	2680.6	2519.19	1.06407	0.939784	-0.0895982	0.0352648	-1.45266	1.45266	1.45266	0.42532	0.371284
	Ccl24	10.1988	22.3901	0.455504	2.19537	1.13447	0.0377262	-1.42336	1.42336	1.42336	0.42532	0.371284
	Mapk8	1360.15	1196.65	1.13663	0.879794	-0.184763	0.0390306	-1.4086	1.4086	1.4086	0.42532	0.371284
	Rapgef2	2354.72	2008.89	1.17215	0.853132	-0.22916	0.0412432	-1.38465	1.38465	1.38465	0.42532	0.371284
	Hdac4	683.169	621.667	1.09893	0.909975	-0.136102	0.0452465	-1.34441	1.34441	1.34441	0.439157	0.35738
	Gnb1	7212.11	6524.83	1.10533	0.904705	-0.144481	0.0485708	-1.31362	1.31362	1.31362	0.445232	0.351413
	Map2k1	3111.29	2715.91	1.14558	0.872922	-0.196076	0.053708	-1.26996	1.26996	1.26996	0.450553	0.346254
	C3	45.6706	64.9594	0.703063	1.42235	0.508273	0.0546125	-1.26271	1.26271	1.26271	0.450553	0.346254
	Il10rb	154.73	167.343	0.924628	1.08152	0.113055	0.0596795	-1.22417	1.22417	1.22417	0.46413	0.33336
	Tcf4	4863.44	4015.67	1.21112	0.825685	-0.276336	0.061884	-1.20842	1.20842	1.20842	0.46413	0.33336
	Mapk14	661.353	609.142	1.08571	0.921055	-0.118641	0.066777	-1.17537	1.17537	1.17537	0.479052	0.319617
	Irf5	55.94	50.1762	1.11487	0.896964	-0.156878	0.0741465	-1.12991	1.12991	1.12991	0.490252	0.30958
	Tgfb1	132.63	160.866	0.824474	1.21289	0.278454	0.0742806	-1.12912	1.12912	1.12912	0.490252	0.30958
	Nod1	119.609	126.411	0.946196	1.05686	0.0797889	0.0848131	-1.07154	1.07154	1.07154	0.505779	0.296039
	Gnaq	2931.61	2485.84	1.17932	0.847943	-0.23796	0.0857333	-1.06685	1.06685	1.06685	0.505779	0.296039
	Shc1	109.474	128.546	0.851635	1.17421	0.231694	0.0910048	-1.04094	1.04094	1.04094	0.505779	0.296039
	Cxcl3	9.86106	27.1109	0.36373	2.74929	1.45906	0.0953117	-1.02085	1.02085	1.02085	0.505779	0.296039
	Nr3c1	1056.29	965.586	1.09393	0.914132	-0.129526	0.0987147	-1.00562	1.00562	1.00562	0.505779	0.296039
	Tlr2	40.1463	52.1903	0.769228	1.3	0.378517	0.103151	-0.986526	0.986526	0.986526	0.505779	0.296039
	Prkcb	7917.33	6319.66	1.25281	0.798207	-0.325166	0.107675	-0.967885	0.967885	0.967885	0.505779	0.296039
	Map3k5	505.03	423.142	1.19352	0.837855	-0.255228	0.119711	-0.921865	0.921865	0.921865	0.505779	0.296039
	Cfl1	10013.2	9119.49	1.09801	0.910743	-0.134885	0.124083	-0.906287	0.906287	0.906287	0.505779	0.296039
	Ager	13.7692	18.8102	0.732008	1.36611	0.450069	0.125058	-0.902888	0.902888	0.902888	0.505779	0.296039
	Prkca	1725.21	1278.59	1.34931	0.741119	-0.432222	0.127013	-0.89615	0.89615	0.89615	0.505779	0.296039
	Cysltr2	23.7364	18.6153	1.2751	0.784253	-0.350609	0.128726	-0.890334	0.890334	0.890334	0.505779	0.296039
	Map2k6	292.312	264.712	1.10426	0.90558	-0.143086	0.131849	-0.879924	0.879924	0.879924	0.505779	0.296039
	Gnas	10108.7	9396.62	1.07578	0.929557	-0.105385	0.131897	-0.879766	0.879766	0.879766	0.505779	0.296039
	Cxcl1	21.1971	40.1109	0.528461	1.89229	0.92013	0.132818	-0.876742	0.876742	0.876742	0.505779	0.296039
	Cd55	84.1552	104.734	0.803516	1.24453	0.3156	0.134147	-0.87242	0.87242	0.87242	0.505779	0.296039
	Atf2	3602.36	3327.33	1.08266	0.923652	-0.114579	0.136917	-0.863543	0.863543	0.863543	0.505779	0.296039
	Il1r1	221.002	272.538	0.810904	1.23319	0.302397	0.143481	-0.843205	0.843205	0.843205	0.505779	0.296039
	Birc2	759.673	691.052	1.0993	0.90967	-0.136584	0.147669	-0.830709	0.830709	0.830709	0.505779	0.296039
	Tollip	2426.94	2250.37	1.07846	0.927244	-0.108979	0.149455	-0.82549	0.82549	0.82549	0.505779	0.296039
	Masp1	77.8499	62.3354	1.24889	0.800712	-0.320645	0.149914	-0.824157	0.824157	0.824157	0.505779	0.296039
	Iigp1	20.4626	29.4373	0.695124	1.43859	0.524659	0.15066	-0.822002	0.822002	0.822002	0.505779	0.296039
	Ptger3	31.825	42.9142	0.741596	1.34844	0.431294	0.151431	-0.819786	0.819786	0.819786	0.505779	0.296039
	Il11	23.4009	74.1258	0.315692	3.16764	1.66341	0.152286	-0.817339	0.817339	0.817339	0.505779	0.296039
	Map3k1	137.893	149.208	0.924164	1.08206	0.11378	0.156739	-0.804824	0.804824	0.804824	0.505779	0.296039
	Mrc1	48.3855	75.3031	0.642544	1.55631	0.638134	0.160853	-0.793571	0.793571	0.793571	0.505779	0.296039
	Mef2d	846.276	733.721	1.1534	0.867	-0.205897	0.163925	-0.785354	0.785354	0.785354	0.505779	0.296039
	Trem2	42.6724	36.5544	1.16737	0.856629	-0.223258	0.164696	-0.783317	0.783317	0.783317	0.505779	0.296039
	Ppp1r12b	546.909	493.616	1.10797	0.902555	-0.147913	0.168321	-0.773861	0.773861	0.773861	0.505779	0.296039
	Fxyd2	62.6799	49.528	1.26554	0.790173	-0.339759	0.170668	-0.767847	0.767847	0.767847	0.505779	0.296039
	Bcl6	239.848	212.94	1.12637	0.887811	-0.171675	0.171658	-0.765335	0.765335	0.765335	0.505779	0.296039
	Ptk2	1317.99	1226.45	1.07464	0.930545	-0.103853	0.176241	-0.753893	0.753893	0.753893	0.510172	0.292284
	Il1b	26.1852	59.6654	0.438867	2.27859	1.18814	0.187527	-0.726937	0.726937	0.726937	0.518335	0.285389
	Ifit2	176.314	187.867	0.938506	1.06552	0.0915624	0.189873	-0.721538	0.721538	0.721538	0.518335	0.285389
	Ptgs2	588.87	390.01	1.50988	0.662303	-0.594436	0.191082	-0.71878	0.71878	0.71878	0.518335	0.285389
	Ptger2	17.081	21.9307	0.778863	1.28392	0.360558	0.191627	-0.717543	0.717543	0.717543	0.518335	0.285389
	Ddit3	644.421	579.084	1.11283	0.898611	-0.154232	0.196447	-0.706755	0.706755	0.706755	0.522802	0.281663
	Mapk3	2078.48	1952.52	1.06451	0.939397	-0.0901932	0.203987	-0.690397	0.690397	0.690397	0.52783	0.277506
	Daxx	106.094	98.6533	1.07543	0.929863	-0.104911	0.204734	-0.68881	0.68881	0.68881	0.52783	0.277506
	Irf7	18.9808	25.9181	0.732337	1.36549	0.449421	0.210403	-0.676948	0.676948	0.676948	0.5341	0.272378
	Hmgb1	1340.04	1239.11	1.08146	0.924678	-0.112977	0.217181	-0.663177	0.663177	0.663177	0.536888	0.270116
	Il6ra	109.411	120.402	0.908721	1.10045	0.138091	0.219729	-0.658112	0.658112	0.658112	0.536888	0.270116
	Ifi27l2a	37.4429	52.8751	0.708137	1.41216	0.497899	0.223863	-0.650017	0.650017	0.650017	0.536888	0.270116
	Tgfb2	197.385	135.011	1.46199	0.684	-0.547931	0.224809	-0.648186	0.648186	0.648186	0.536888	0.270116
	Mapkapk2	309.937	272.242	1.13846	0.878377	-0.187087	0.228447	-0.641215	0.641215	0.641215	0.536888	0.270116
	Mmp3	76.8594	169.03	0.45471	2.19921	1.13698	0.231025	-0.636342	0.636342	0.636342	0.536888	0.270116
	Map3k9	72.9694	85.7601	0.850855	1.17529	0.233015	0.235191	-0.628579	0.628579	0.628579	0.53898	0.268427
	H2-Eb1	19.8765	31.0962	0.639194	1.56447	0.645675	0.240307	-0.619233	0.619233	0.619233	0.543091	0.265128
	Rock2	755.404	705.664	1.07049	0.934155	-0.0982657	0.24531	-0.610284	0.610284	0.610284	0.543091	0.265128
	Itgb2	133.984	154.684	0.866178	1.1545	0.207264	0.249826	-0.602363	0.602363	0.602363	0.543091	0.265128
	Ccr2	19.8277	35.2082	0.563154	1.77571	0.828397	0.250905	-0.600491	0.600491	0.600491	0.543091	0.265128
	Smad7	533.95	488.667	1.09267	0.915193	-0.127853	0.253442	-0.596121	0.596121	0.596121	0.543091	0.265128
	Cdc42	7773.9	7129.85	1.09033	0.917153	-0.124766	0.260593	-0.584038	0.584038	0.584038	0.546691	0.262258
	Mef2a	212.786	196.23	1.08437	0.922193	-0.116859	0.264971	-0.576802	0.576802	0.576802	0.546691	0.262258
	C3ar1	172.382	210.088	0.82052	1.21874	0.285389	0.26746	-0.572741	0.572741	0.572741	0.546691	0.262258
	Ccl19	46.7349	69.2757	0.674622	1.48231	0.56785	0.272589	-0.564492	0.564492	0.564492	0.546691	0.262258
	Fos	824.805	971.623	0.848894	1.178	0.236344	0.273514	-0.563021	0.563021	0.563021	0.546691	0.262258
	Keap1	541.519	505.6	1.07104	0.933671	-0.0990138	0.277443	-0.556826	0.556826	0.556826	0.546691	0.262258
	Mef2c_Mm	657.247	576.946	1.13918	0.877823	-0.187998	0.278715	-0.55484	0.55484	0.55484	0.546691	0.262258
	Ccl7	23.841	37.2332	0.640317	1.56173	0.643142	0.282427	-0.549094	0.549094	0.549094	0.546691	0.262258
	Tyrobp	697.424	756.148	0.922338	1.0842	0.116632	0.284942	-0.545244	0.545244	0.545244	0.546691	0.262258
	Cysltr1	14.9563	19.2845	0.77556	1.28939	0.36669	0.308269	-0.51107	0.51107	0.51107	0.582514	0.234694
	Nfe2l2	312.116	334.611	0.932773	1.07207	0.100402	0.310674	-0.507695	0.507695	0.507695	0.582514	0.234694
	Ptgs1	106.498	134.507	0.791762	1.26301	0.336861	0.321989	-0.492159	0.492159	0.492159	0.594871	0.225577
	C2	16.5224	27.9093	0.592002	1.68918	0.756326	0.327827	-0.484356	0.484356	0.484356	0.594871	0.225577
	Ccl17	50.2707	67.6094	0.743546	1.34491	0.427506	0.32808	-0.48402	0.48402	0.48402	0.594871	0.225577
	C1s	38.7573	50.6665	0.76495	1.30728	0.386563	0.333716	-0.476623	0.476623	0.476623	0.598513	0.222927
	Map3k7	1046.96	998.029	1.04902	0.953267	-0.0690481	0.344583	-0.462706	0.462706	0.462706	0.606712	0.217017
	Hmgn1	708.122	730.193	0.969773	1.03117	0.0442804	0.345642	-0.461373	0.461373	0.461373	0.606712	0.217017
	Cxcr4	32.2168	37.3279	0.863076	1.15865	0.21244	0.35838	-0.445656	0.445656	0.445656	0.622449	0.205896
	Oas1a	24.4018	28.5555	0.854538	1.17022	0.226783	0.362379	-0.440837	0.440837	0.440837	0.622839	0.205624
	Maff	165.486	181.105	0.913759	1.09438	0.130114	0.379054	-0.421299	0.421299	0.421299	0.640059	0.19378
	Ccl2	193.918	306.614	0.632449	1.58115	0.660978	0.380156	-0.420038	0.420038	0.420038	0.640059	0.19378
	C1qa	847.135	904.837	0.936229	1.06811	0.0950659	0.397356	-0.40082	0.40082	0.40082	0.654222	0.184275
	Cd163	25.9034	33.0218	0.784434	1.27481	0.350277	0.401999	-0.395775	0.395775	0.395775	0.654222	0.184275
	Ifit3	270.545	321.398	0.841776	1.18796	0.248492	0.402118	-0.395647	0.395647	0.395647	0.654222	0.184275
	Raf1	720.714	700.322	1.02912	0.971706	-0.0414082	0.406251	-0.391205	0.391205	0.391205	0.654222	0.184275
	Elk1	203.214	190.435	1.06711	0.937113	-0.0937057	0.408393	-0.388922	0.388922	0.388922	0.654222	0.184275
	Tlr6	13.5376	15.7332	0.860448	1.16218	0.21684	0.417074	-0.379787	0.379787	0.379787	0.656553	0.18273
	Myd88	155.03	147.188	1.05328	0.949418	-0.0748854	0.417806	-0.379025	0.379025	0.379025	0.656553	0.18273
	Flt1	497.435	463.674	1.07281	0.93213	-0.101398	0.439588	-0.356954	0.356954	0.356954	0.675658	0.170273
	Mx1	174.842	169.014	1.03448	0.966666	-0.0489101	0.440967	-0.355594	0.355594	0.355594	0.675658	0.170273
	Tlr1	18.0412	22.2206	0.811913	1.23166	0.300602	0.442249	-0.354333	0.354333	0.354333	0.675658	0.170273
	Pdgfa	1138.73	1079.4	1.05496	0.947902	-0.0771895	0.465406	-0.332168	0.332168	0.332168	0.698317	0.155948
	Masp2	82.7651	100.882	0.820415	1.2189	0.285575	0.465544	-0.332039	0.332039	0.332039	0.698317	0.155948
	Ptgfr	18.127	23.4754	0.772172	1.29505	0.373005	0.473273	-0.324889	0.324889	0.324889	0.7009	0.154344
	Tradd	70.2046	64.4597	1.08912	0.918169	-0.123168	0.475763	-0.32261	0.32261	0.32261	0.7009	0.154344
	Nfkb1	275.271	266.806	1.03173	0.969246	-0.0450649	0.49238	-0.3077	0.3077	0.3077	0.718962	0.143294
	Alox5	17.5598	19.3578	0.907118	1.10239	0.140639	0.499338	-0.301605	0.301605	0.301605	0.722726	0.141026
	Max	265.214	258.841	1.02462	0.975969	-0.0350929	0.512195	-0.290564	0.290564	0.290564	0.732326	0.135296
	Myl2	28.2603	31.9466	0.884608	1.13044	0.17689	0.514847	-0.288322	0.288322	0.288322	0.732326	0.135296
	Creb1	73.5386	69.3633	1.0602	0.943223	-0.0843299	0.522222	-0.282145	0.282145	0.282145	0.736467	0.132847
	Cxcl10	46.4729	62.0097	0.749445	1.33432	0.416105	0.538452	-0.268853	0.268853	0.268853	0.7483	0.125924
	Ptger4	18.3904	16.3657	1.12371	0.889907	-0.168273	0.539683	-0.267861	0.267861	0.267861	0.7483	0.125924
	Stat2	286.014	297.329	0.961946	1.03956	0.0559721	0.545163	-0.263474	0.263474	0.263474	0.749599	0.125171
	C4a	573.688	609.748	0.940861	1.06286	0.0879459	0.577805	-0.238219	0.238219	0.238219	0.771319	0.112766
	Tgfbr1	337.047	323.48	1.04194	0.959747	-0.0592734	0.58016	-0.236452	0.236452	0.236452	0.771319	0.112766
	Cd86	37.5491	33.5976	1.11761	0.894766	-0.160418	0.584863	-0.232946	0.232946	0.232946	0.771319	0.112766
	Mknk1	245.885	240.236	1.02351	0.977025	-0.0335322	0.58615	-0.231992	0.231992	0.231992	0.771319	0.112766
	Hspb2	23.0684	26.3368	0.875902	1.14168	0.191158	0.59485	-0.225592	0.225592	0.225592	0.771319	0.112766
	Il18	462.63	437.403	1.05767	0.945472	-0.0808941	0.596056	-0.224713	0.224713	0.224713	0.771319	0.112766
	Ccl11	45.335	66.0281	0.686601	1.45645	0.542457	0.596702	-0.224242	0.224242	0.224242	0.771319	0.112766
	Nod2	17.1866	19.6948	0.872644	1.14594	0.196535	0.602515	-0.220032	0.220032	0.220032	0.771319	0.112766
	Rela	348.587	335.531	1.03891	0.962547	-0.0550717	0.608066	-0.21605	0.21605	0.21605	0.771319	0.112766
	Tlr7	37.5915	34.7571	1.08155	0.924601	-0.113097	0.610739	-0.214144	0.214144	0.214144	0.771319	0.112766
	Ccl21a	443.321	404.277	1.09658	0.911927	-0.13301	0.61238	-0.212979	0.212979	0.212979	0.771319	0.112766
	C1qb	868.406	837.515	1.03688	0.964428	-0.052255	0.619759	-0.207777	0.207777	0.207777	0.774699	0.110867
	Traf2	68.3619	65.2833	1.04716	0.954965	-0.0664799	0.645983	-0.189779	0.189779	0.189779	0.801407	0.0961467
	Il12a	31.1711	28.8274	1.0813	0.924809	-0.112772	0.657381	-0.182183	0.182183	0.182183	0.809462	0.0918035
	Stat3	1229.75	1252.53	0.98181	1.01853	0.0264848	0.668452	-0.17493	0.17493	0.17493	0.816996	0.0877798
	Rps6ka5	305.377	285.621	1.06917	0.935309	-0.0964858	0.68583	-0.163783	0.163783	0.163783	0.832073	0.0798384
	Hspb1	697.856	810.903	0.860591	1.16199	0.2166	0.710012	-0.148735	0.148735	0.148735	0.855124	0.0679711
	Bcl2l1	1513.55	1470.18	1.0295	0.971344	-0.0419451	0.716963	-0.144503	0.144503	0.144503	0.857238	0.0668985
	Tnfaip3	74.2527	78.861	0.941564	1.06206	0.0868685	0.730897	-0.136144	0.136144	0.136144	0.862464	0.0642592
	Ifi44	21.9962	20.3811	1.07924	0.926574	-0.110022	0.731787	-0.135615	0.135615	0.135615	0.862464	0.0642592
	Il6	32.7254	40.4828	0.808377	1.23705	0.306901	0.748092	-0.126045	0.126045	0.126045	0.875427	0.0577801
	Mapk1	468.045	460.417	1.01657	0.983702	-0.0237062	0.758674	-0.119945	0.119945	0.119945	0.876718	0.0571401
	Mx2	31.0277	32.2978	0.960675	1.04093	0.0578792	0.759822	-0.119288	0.119288	0.119288	0.876718	0.0571401
	Jun	547.226	521.14	1.05006	0.952331	-0.0704651	0.769711	-0.113672	0.113672	0.113672	0.88196	0.054551
	Myc	140.212	133.259	1.05217	0.950417	-0.073368	0.778616	-0.108677	0.108677	0.108677	0.883317	0.0538833
	Tlr4	38.8401	40.3845	0.961759	1.03976	0.0562529	0.781602	-0.107014	0.107014	0.107014	0.883317	0.0538833
	Ripk2	96.4497	94.7496	1.01794	0.982373	-0.0256576	0.797989	-0.0980031	0.0980031	0.0980031	0.895702	0.0478365
	Stat1	281.232	277.961	1.01177	0.988368	-0.0168793	0.812848	-0.0899905	0.0899905	0.0899905	0.903407	0.0441166
	Mafk	153.986	151.17	1.01863	0.98171	-0.026631	0.815804	-0.0884143	0.0884143	0.0884143	0.903407	0.0441166
	Hif1a	1755.82	1770.3	0.991822	1.00825	0.0118465	0.82806	-0.0819381	0.0819381	0.0819381	0.910866	0.0405454
	Hras1	34.8281	35.3675	0.984747	1.01549	0.0221755	0.849421	-0.0708769	0.0708769	0.0708769	0.923192	0.034708
	Csf1	353.612	359.818	0.982751	1.01755	0.0251017	0.851324	-0.0699049	0.0699049	0.0699049	0.923192	0.034708
	Nlrp3	25.6113	24.7582	1.03446	0.966691	-0.0488726	0.856051	-0.0675005	0.0675005	0.0675005	0.923192	0.034708
	Ly96	33.7712	34.6576	0.974424	1.02625	0.0373786	0.886943	-0.0521043	0.0521043	0.0521043	0.94568	0.0242557
	Cebpb	429.409	433.596	0.990343	1.00975	0.0139992	0.888366	-0.051408	0.051408	0.051408	0.94568	0.0242557
	Tlr9	15.098	14.9618	1.0091	0.990984	-0.0130659	0.923443	-0.0345899	0.0345899	0.0345899	0.976719	0.0102306
	Ifit1	29.6619	29.9569	0.990151	1.00995	0.0142796	0.947242	-0.0235388	0.0235388	0.0235388	0.987897	0.00528846
	Ccl3	103.609	101.696	1.01881	0.981536	-0.0268871	0.963071	-0.0163417	0.0163417	0.0163417	0.987897	0.00528846
	Relb	150.159	149.443	1.00479	0.995237	-0.00688836	0.964524	-0.0156872	0.0156872	0.0156872	0.987897	0.00528846
	Il1rap	540.272	543.487	0.994084	1.00595	0.00856096	0.965472	-0.0152601	0.0152601	0.0152601	0.987897	0.00528846
	Limk1	753.999	757.944	0.994795	1.00523	0.00752925	0.967063	-0.014545	0.014545	0.014545	0.987897	0.00528846
	Ccl4	22.1657	21.6333	1.02461	0.975978	-0.0350799	0.969935	-0.0132574	0.0132574	0.0132574	0.987897	0.00528846
	Tgfb3	281.58	282.316	0.997394	1.00261	0.00376488	0.979262	-0.00910102	0.00910102	0.00910102	0.988461	0.00504066
	Mafg	464.351	464.96	0.99869	1.00131	0.00189175	0.98687	-0.00573986	0.00573986	0.00573986	0.988461	0.00504066
	Irf1	128.23	127.935	1.00231	0.997694	-0.00333068	0.988461	-0.00504066	0.00504066	0.00504066	0.988461	0.00504066
Figure 7c		Ly6G+ Cells/Hemisphere
		Ackr3 fl/fl		Ackr3 -/-
		ipsi	contra	ipsi	contra
		19	17	63	11
		33	4	97	24
		10	2	41	22
	N=	3	3	3	3
		CD3+ Cells/Hemisphere
		Ackr3 fl/fl		Ackr3 -/-
		ipsi	contra	ipsi	contra
		18	20	13	5
		14	5	44	10
		22	10	23	8
		12	6
	N=	4	4	3	3
		GFAP+ Cells/Hemisphere
		Ackr3 fl/fl		Ackr3 -/-
		ipsi	contra	ipsi	contra
		15935071	1.51937e+07	2.30604e+07	2.04542e+07
		1.98364e+07	7.94408e+06	2.2477e+07	11895074
		1.37811e+07	15429865	16964406	1.52033e+07
	N=	3	3	3	3
		IBA+ Cells/Hemisphere
		Ackr3 fl/fl		Ackr3 -/-
		ipsi	contra	ipsi	contra
		5.8159e+07	3.879e+07	1.15915e+07	1.84924e+07
		49801907	5.35324e+07	8.8821e+07	1.18982e+08
		6.5044e+07	4.92132e+07	4.18747e+07	49201959
	N=	3	3	3	3
Figure 7d		Infract volume
		Ackr3 fl/fl	Ackr3-/-
		7.16	40.809
		7.719	43.226
		16.331	10.754
		10.383	11.379
		18.386	40.351
		6.673	29.796
		15.464
		33.826
	n=	8	6

## Sheet: Figure 8
Figure 8
		5 µM ADP					0.5 µg/ml CRP
a)	Vehicle CTRL	Vehicle CTRL	C10	VUF		Vehicle CTRL	Vehicle CTRL	C10	VUF
	3.01	11.75	7.165	8.1		2.535	29.05	17.55	3.32
	7.32	13.25	8.38	6.4		3.06	23.85	20.4	9.02
	2.27	10.8	6.82	4.69		2.395	20.75	16.6	6.73
	3.06	6.405	6.16	4.52		2.625	24.75	13.15	4.115
	2.395	9.465	8.32	6.305		2.32	13.45	8.69	2.81
	2.625	9.825	4.94	4.04
	2.32	5.805	4.18	2.715
N=	7	7	7	7		5	5	5	5
	Vuf11207										C10										C46
		1 µg/ml CRP										1 µg/ml CRP										1 µg/ml CRP
	Vehicle CTRL	Vehicle CTRL	1000 µM	500 µM	250 µM	125 µM	62.5 µM	31.25 µM	15.63 µM		Vehicle CTRL	Vehicle CTRL	1000 µM	500 µM	250 µM	125 µM	62.5 µM	31.25 µM	15.63 µM		Vehicle CTRL	Vehicle CTRL	1000 µM	500 µM	250 µM	125 µM	62.5 µM	31.25 µM	15.63 µM
	4.13	15.75	7.335	5.38	12.65	13.7	13.45	15.4	13.85		6.99	30.1	3.07	6.28	16.5	22.3	24.3	25.2	22.6		2.795	9.095	10.8	11.85	10.99	12.6	12.95	11.9	14.85
	5.68	14.2	3.55	4.1	5.31	5.88	9.115	10.23	11.9		6.78	29.6	1.7	5.68	3.15	16.3	22.6	21.7	26.5		4.13	15.75	8.21	8.35	13.95	13.05	14.6	14.25	15.55
	3.92	18.05	7.695	6.985	7.22	8.71	9.01	9.975	11.95		4.25	13.3	3.75	5.39	4.57	12.4	9.79	11.6	13.1		3.055	13.8	10.8	11.85	10.99	12.6	12.95	11.9	10.45
	3.055	13.8	3.55	5.31	5.88	11.3	9.115	11.15	12.5		4.8	13.6	3.54	8.69	8.69	10.2	14	11.3	10.32		3.33	22	25.25	25.65	26.2	27.5	25.45	27.3	25
N=	4	4	4	4	4	4	4	4	4		4	4	4	4	4	4	4	4	4		4	4	4	4	4	4	4	4	4
b)	Vehicle CTRL	VUF11207	C10	C46
	42	8	6	33
	33	9	18	19
	64	56	44	67
	50		36	57
	69		36	69
N=	5	3	5	5
c)	Vehicle CTRL	C10	C46	VUF11207
	13.203	10.513	1.856	5.024
	10.414	8.621	3.269	6.948
	8.16	10.591	1.444	4.946
	8.94	10.933	2.691	6.866
	9.826	8.991	5.711	5.584
	9.144	4.556	11.299	5.296
	8.26	4.664	9.613	5.619
	8.104	5.397	14.487	5.398
	16.733	4.053	9.232	5.965
		2.845	9.68	3.527
		5.793	9.274	3.55
		4.614	7.314	6.726
		3.621	7.978	9.638
		2.541	5.273	2.539
			22.632	5.249
			17.462	2.477
				1.959
N=	9	14	16	17
d)
	ACKR3 Agonist							Control
Time, sec	1	10	120	300	600	1200		1	10	120	300	600	1200
	34769	67456	45459	41242	37458	24701		168158	233825	191942	169001	157345	159118
	55412	133975	85630	83984	73713	63898		192763	190932	150315	132202	129108	131115
	117651	133534	92067	75793	67761	61931		113357	122098	115853	101818	91388	62600
	80076	104294	52713	37881	37319	31941		119616	131450	92704	67695	56849	41815
	279871	123671	90937	69652	57742	51431		256025	285953	79133	61181	46964	37203
N=	5	5	5	5	5	5		5	5	5	5	5	5
e)
	Ackr3 fl/fl										Ackr3 -/-
resting	2.9	2.89	4.27	4.16	4.61	4.38	5.12	5.71	8.5	8.74	6.41	5.91	4.71	4.6	3.5	3.01	5.42	5.4	5.15	5.39
vehicle control	49.8	54.8	72.1	70.4	77	76.6	57.3	59.1	69.4	64.3	122	6.23	96.7	81.4	34.4	26.6	113	120	99.8	98
CXCR7 Agonist	46.5	50.1	99.2	35.9	32.6	28.6	21	28.8	31.3	26.3	69.3	78.1	51.7	48.3	99.2	35.9	69.1	83.5	70.8	70.9
(each condition) N=	10										10
f)	Ackr3 fl/fl	Ackr3 -/-	Agonist Ackr3 fl/fl	Agonist Ackr3 -/-
	1.08833	1.68167	0.693333	1.75667
	1.71667	2.005	0.731667	1.82833
	0.918333	1.81667	0.73	1.88833
	0.871667	1.87333	0.49	1.73
	0.726667	1.18636
	0.803581	1.21468
	0.929564	1.95124
	0.697542	1.41203
	0.880056	1.80116
	1.55091	2.15633
	1.27482
N=	11	10	4	4
g)	infarction																area at risk
	ACKR3 fl/fl								ACKR3 fl/fl + VUF 11207							ACKR3 fl/fl									ACKR3 fl/fl + VUF 11207
	55.36	44.43	49.01	34.98	52.97	49.75	46.84	39.88	30.49	32.75	41.57	32.32	31.4	34.74	29.17		50.6	43.25	43.32	55.91	36.99	34.6	38.33	39.3	51.33	46.76	37.91	41.74	37.12	52.94	45.77
N=	8								7								8								7
	ACKR3 -/-					ACKR3 -/- + VUF 11207											ACKR3 -/-					ACKR3 -/- + VUF 11207
	44.4324	57.6971	64.0039	48.3782	59.4865	42.8505	66.3339	65.8125	66.8792	59.8732	47.0773						58.06	62.5	52.38	49.58	55.39	57.43	61.1	59.41	58.49	59.1	55.02
N=	5					6											5					6
h)	nuclei/mm2
	ACKR3 fl/fl								ACKR3 fl/fl + VUF 11207
	4218	4943	4520	4765	5358	5060	5175	5098	4348	3538	3033	3118	3828	3475	3040
N=	8								7
i)	vehicle control	ACKR3 Agonist
	3548.04	2812.75
	3222.55	3309.8
	2960.29	3382.35
	2981.37	3160.29
	3473.53	3026.47
N=	5	5

## Sheet: Supp Figure 2
Figure 2a-g
Column1	Column2	Column3	Column4	Column5	Column6	Column7	Column8	Column9	Column10	Column11	Column12	Column13	Column14	Column15	Column16	Column17	Column18	Column19	Column20	Column21	Column22	Column23	Column24	Column25	Column26	Column27	Column28	Column29	Column30	Column31	Column32	Column33	Column34	Column35	Column36	Column37	Column38	Column39	Column40	Column41	Column42	Column43	Column44	Column45	Column46	Column47	Column48	Column49	Column50
# Created on: 19.5.2021 at 17:30:00 (GMT+2) | Created by: stella.autenrieth@dkfz.de | Dataset: AG Gawaz MG81 | Workflow: 20210517 Auswertung fÃ¼r Anne-Katrin | URL: https://app.omiq.ai/workflows/workflow/218815161672511/analysis/exportstats?taskId=17&parentId=8&taskType=ExportStatsTask
file	mouse	neutrophils|count	neutrophil progenitors|count	monocytes|count	monocyte progenitors|count	NK T cells|count	CD8+ T cells|count	CD4+ T cells|count	CD4+ CD25+ T cells|count	NK cells|count	CD64+ macrophages|count	cDC2|count	cDC1|count	pDCs|count	B cells|count	% neutrophils of CD45+	% neutrophil progenitors of CD45+	% monocytes of CD45+	% monocyte progenitors of CD45+	% NK T cells of CD45+	% CD8+ T cells of CD45+	% CD4+ T cells of CD45+	% CD4+ CD25+ T cells of CD45+	% NK cells of CD45+	% CD64+ macrophages of CD45+	% cDC1 of CD45+	% cDC2 of CD45+	% pDCs of CD45+	% B cells of CD45+	neutrophils|BUV395-A___CD45R B220|median	neutrophil progenitors|BUV395-A___CD45R B220|median	monocytes|BUV395-A___CD45R B220|median	monocyte progenitors|BUV395-A___CD45R B220|median	NK T cells|BUV395-A___CD45R B220|median	CD8+ T cells|BUV395-A___CD45R B220|median	CD4+ T cells|BUV395-A___CD45R B220|median	CD4+ CD25+ T cells|BUV395-A___CD45R B220|median	NK cells|BUV395-A___CD45R B220|median	CD64+ macrophages|BUV395-A___CD45R B220|median	cDC2|BUV395-A___CD45R B220|median	cDC1|BUV395-A___CD45R B220|median	pDCs|BUV395-A___CD45R B220|median	B cells|BUV395-A___CD45R B220|median	neutrophils|BUV395-A___CD45R B220|variance	neutrophil progenitors|BUV395-A___CD45R B220|variance	monocytes|BUV395-A___CD45R B220|variance	monocyte progenitors|BUV395-A___CD45R B220|variance	NK T cells|BUV395-A___CD45R B220|variance	CD8+ T cells|BUV395-A___CD45R B220|variance
M1	Ackr3 fl/fl	659770	9168	131303	161759	6817	15981	7380	2869	13145	2016	2627	152	288	91888	47.9	0.666	9.54	11.8	0.495	1.16	0.536	0.208	0.955	0.146	0.011	0.191	0.0209	6.68	-333	235	-319	-261	166	70.3	52.5	48	381	-89.4	-50.5	-30.9	6458	6471	356212	1150148	422030	324130	193512	107152
M2	Ackr3-/-	420747	10869	125562	177502	4392	13649	8311	3012	6744	2119	1711	70	621	183702	32	0.827	9.55	13.5	0.334	1.04	0.632	0.229	0.513	0.161	0.00533	0.13	0.0473	14	-333	199	-366	-297	136	44.3	65.2	57.6	195	0.255	205	22.2	5886	6186	646120	1492828	778222	562637	344667	161307
M3	Ackr3-/-	489970	7040	108800	132400	4476	12353	5505	2364	5914	1857	908	61	199	113252	41.9	0.601	9.29	11.3	0.382	1.06	0.47	0.202	0.505	0.159	0.00521	0.0776	0.017	9.68	-363	228	-447	-339	133	74.7	85.6	80.3	256	-68	44.2	138	7066	7308	364496	791701	570313	321062	312517	124240
M4	Ackr3-/-	585232	5708	154652	150662	5350	10050	4820	2210	6636	3482	2067	93	76	97387	45.3	0.442	12	11.7	0.414	0.779	0.373	0.171	0.514	0.27	0.0072	0.16	0.00589	7.54	-420	197	-427	-324	109	70.7	74.4	61	269	-47.9	-78.6	272	6983	7098	370077	926797	481736	281121	220278	161376
M5	Ackr3 fl/fl	346321	5241	77704	97679	3048	8321	3710	1583	3663	1807	830	47	95	98075	40.5	0.613	9.09	11.4	0.357	0.974	0.434	0.185	0.429	0.211	0.0055	0.0971	0.0111	11.5	-376	195	-475	-332	130	54	72.7	73.5	224	-123	-96.2	41	6560	7014	478929	1024724	717613	441074	305378	125675
M6	Ackr3 fl/fl	424516	6651	93064	101524	3818	11026	4472	1813	4895	2202	1288	55	207	82819	45.7	0.716	10	10.9	0.411	1.19	0.482	0.195	0.527	0.237	0.00592	0.139	0.0223	8.92	-367	213	-424	-312	142	78.8	71.5	46	291	-125	-39.7	183	7002	7182	437714	1634983	523942	352744	237921	163381
M7	Ackr3-/-	528769	11917	119042	142583	4539	14143	6127	2528	6011	2519	1789	79	400	106657	43.9	0.989	9.88	11.8	0.377	1.17	0.509	0.21	0.499	0.209	0.00656	0.149	0.0332	8.85	-381	188	-378	-303	109	40.3	46.9	42.5	264	-106	-11.9	122	6669	7046	541234	1996393	677342	461245	329772	217997
M8	Ackr3-/-	405797	6057	67728	125255	3820	12209	5727	2221	5429	2403	1515	93	356	133995	40.1	0.598	6.69	12.4	0.377	1.21	0.566	0.219	0.536	0.237	0.00919	0.15	0.0352	13.2	-384	201	-458	-324	105	31.9	55.3	50.6	250	-105	-5.84	129	6817	7038	640504	2751734	919262	571535	304737	116141
M9	Ackr3 fl/fl	334567	3465	48264	141793	6377	24410	10958	2954	11034	3885	2699	115	457	128001	31.1	0.322	4.49	13.2	0.593	2.27	1.02	0.275	1.03	0.361	0.0107	0.251	0.0425	11.9	-354	219	-510	-352	131	64.1	63.1	71	305	-163	-81.4	121	7142	7589	577552	6177500	845998	553511	298912	126578
M10	Ackr3 fl/fl	436363	5106	71121	190183	6890	23273	10244	2806	12885	3734	2188	126	593	184726	33.2	0.389	5.42	14.5	0.525	1.77	0.78	0.214	0.981	0.284	0.0096	0.167	0.0452	14.1	-391	189	-469	-331	112	33.8	54.2	58.4	274	-125	41.3	65.3	6796	7044	881322	2952869	1120687	748604	427224	118684
Figure 2h
	Ackr3 fl/fl n=7							Ackr3-/- n=7
live CD45+/Neutrophils	1605.34	888.674	1149.98	5313.91	1983.92	1558.82	1760.94	1944.55	636.012	2675.36	2394.79	7566.51	766.628	1033.97
live CD45/CD11b+Ly6G- (mono_mac)	1736.89	995.779	1085.23	2193.82	2751.46	2237.85	2303.12	3198.49	579.486	2562.67	1987.78	2047.51	1936.99	1433.42
live CD45/CD11b+Ly6G-/Ly6Chigh	733.495	396.575	502.808	1127.23	611.111	625.32	798.438	1345.94	166.958	1290.38	1110.59	951.306	442.24	331.522
live CD45/CD11b+Ly6G-/Ly6Cmid	296.116	151.248	161.876	565.993	1404.97	1103.58	889.062	458.097	91.3402	374.854	287.896	618.765	995.333	824.728
live CD45/CD11b+Ly6G-/Ly6Clow	657.282	426.245	378.262	357.907	507.31	361.893	440.625	1333.96	314.075	824.445	528.532	328.979	341.89	206.522
		n=7							n=7
two-tailed unpaired Students t-test; 95 % confidence interval
a/b cell count
		p=
	neutrophile	0.8026
	monocytes	0.3281
	monocyte progenitors	0.8171
	B cells	0.9212
	neutrophile progenitors	0.2611
	NK T cells	0.0522
	CD8+ T cells	0.1325
	CD4+ T cells	0.2695
	CD4+ CD25+ T cells	0.6338
	NK cells	0.0650
	CD64+ macropahges	0.3618
	cCD1	0.2201
	cCD2	0.2636
	pDCs	0.9464
c CD11b
	neutrophile	0.0890
	monocytes	0.8390
	CD64+ macropahges	0.3548
d MCHII	neutrophile	0.8875
	monocytes	0.4713
	neutrophile progenitors	0.4191
	CD64+ macropahges	0.9758
	cCD1	0.4696
	cCD2	0.8452
	pDCs	0.8015
	B cells	0.9451
e CD25	NK T cells	0.2512
	CD8+ T cells	0.6607
	CD4+ T cells	0.2208
	CD4+ CD25+ T cells	0.1845
f CD3	NK T cells	0.4143
	CD8+ T cells	0.4492
	CD4+ T cells	0.4525
	CD4+ CD25+ T cells	0.9878
g B cells	CD45 B220	0.6490
	CD19	0.1244
h spleen	Neutrophile	0.7189
	CD11b+	0.8768
	Ly6C high	0.5648
	Ly6C mid	0.5616
	LY6C low	0.5063
[truncated: 820 more columns]

## Sheet: Supp Figure 4
Figure 4f
				heart weight				heart size
				Ackr3 fl/fl	Ackr3-/-			Ackr3 fl/fl	Ackr3-/-
				118.8	116			0.75	0.79
				145	117.1			0.82	0.74
				82.7	108.1			0.67	0.72
				115.8	102.8			0.67	0.75
			n=	4	4		n=	4	4
Figure 4g
				kidney weight				kidney size
				Ackr3 fl/fl	Ackr3-/-			Ackr3 fl/fl	Ackr3-/-
				314	288.3			0.98	0.96
				321.7	312.4			0.94	0.96
				184.9	302.1			1.03	0.97
				307.7	238.8			0.98	0.95
								0.87	0.96
								0.8	0.96
								1.01	0.87
								0.96	0.86
			n=	4	4		n=	4	4
Figure 4g
				spleen weight				speen size
				Ackr3 fl/fl	Ackr3-/-			Ackr3 fl/fl	Ackr3-/-
				93.3	77.5			1.31	1.26
				90.2	86.5			1.21	1.38
				51.1	99			1.33	1.51
				62.8	66.5				1.23
			n=	4	4		n=	3	4

[truncated: 12 more sheets: Supp Figure 5, Supp Figure 7, Supp Figure 8, Supp Figure 9, Supp Figure 10 , Supp Table 12, Supp Figure 14, Supp Figure 15, Supp Figure 16, Supp Figure 17, Supp Figure 18, Supp Figure 19]
